# Supplementary material for: 1,4-Di­methyl­piperazine-2,3-dione
Source: IUCrdata. 2024 Oct 4;9(Pt 10):x240936. doi: 10.1107/S2414314624009362 (PMC11660176; doi:10.1107/S2414314624009362)
Supplement: Supplementary file 1 [file x-09-x240936-sup1.cif]

##############################################################################
#                                                                            #
# This CIF contains the data for a data article accepted for                 #
# publication in IUCrData. It conforms to the requirements of                #
# Notes for Authors for IUCrData, and has been                               #
# peer reviewed under the auspices of IUCrData.                              #
#                                                                            #
# Full details of the Crystallographic Information File format               #
# are given in the paper "The Crystallographic Information File (CIF):       #
# a New Standard Archive File for Crystallography" by S. R. Hall, F. H.      #
# Allen and I. D. Brown [Acta Cryst. (1991), A47, 655-685].                  #
#                                                                            #
# The current version of the core CIF dictionary is obtainable from          #
# ftp://ftp.iucr.org/pub/cif_core.dic.                                       #
#                                                                            #
# Software is freely available for graphical display of the structure(s)     #
# in this CIF. For information consult the CIF software page                 #
# http://www.iucr.org/resources/cif/software.                                #
#                                                                            #
# This file may be used for bona fide research purposes within the           #
# scientific community so long as proper attribution is given to the data    # 
# article from which it was obtained.                                        #
#                                                                            #
##############################################################################
data_global
_audit_creation_method     'form.cif (version 2.0)'
_journal_data_validation_number     ?
_journal_date_recd_electronic     2024-08-29
_journal_date_accepted     2024-09-23
_journal_name_full     'IUCrData'
_journal_year     2024
_journal_volume     9
_journal_issue      1
_journal_page_first     0
_journal_page_last     0
_journal_paper_category     HO
_journal_paper_doi     10.1107/S2414314624009362
_journal_coeditor_code     HB4484
_publ_contact_author_name     'G. Jerald Maria Antony'
_publ_contact_author_address
;
      Department of Chemistry
      National College
      Tiruchirappalli, Tamil Nadu
      INDIA
;
_publ_contact_author_email     'jerelewin.mine@gmail.com'
_publ_contact_author_fax     ?
_publ_contact_author_phone     ?
_publ_section_title
;
1,4-Dimethylpiperazine-2,3-dione
;
loop_
    _publ_author_name
    _publ_author_footnote
    _publ_author_address
    'Themmila Khamrang' ?
;
Department of Chemistry
Dhanamanjuri University
Manipur 795 001
India
;
    'C. Ponraj' ?
;
Department of Chemistry
National College
Tiruchirappalli
Tamil Nadu, India
;
    'Madhukar Hemamalini' ?
;
Department of Chemistry
Mother Teresa Women's University
Kodaikanal
Tamil Nadu, India
;
    'G. Jerald Maria Antony' ?
;
Department of Chemistry
National College
Tiruchirappalli
Tamil Nadu, India
;
    'Dhandayutham Saravanan' ?
;
Department of Chemistry
National College
Tiruchirappalli
Tamil Nadu, India
;
_publ_section_synopsis
;
In the title compound, C~6~H~10~N~2~O~2~, the piperazine-2,3-dione ring adopts
a half chair conformation. In the crystal, the molecules are linked by weak
C---H...O hydrogen bonds, forming (010) sheets.
;
data_I
_audit_creation_method     'SHELXL-2018/3'
_chemical_name_systematic
;
1,4-Dimethylpiperazine-2,3-dione
;
_chemical_name_common     ?
_chemical_formula_moiety     'C6 H10 N2 O2'
_chemical_formula_sum     'C6 H10 N2 O2'
_chemical_formula_iupac     'C6 H10 N2 O2'
_chemical_formula_weight     142.16
_chemical_melting_point     ?
_space_group_crystal_system     monoclinic
_space_group_name_H-M_alt     'P 21/n'
_space_group_name_Hall     '-P 2yn'
loop_
    _space_group_symop_operation_xyz
    'x, y, z'
    '-x+1/2, y+1/2, -z+1/2'
    '-x, -y, -z'
    'x-1/2, -y-1/2, z-1/2'
_cell_length_a     7.3781(6)
_cell_length_b     8.0050(6)
_cell_length_c     12.1306(8)
_cell_angle_alpha     90
_cell_angle_beta     99.767(7)
_cell_angle_gamma     90
_cell_volume     706.07(9)
_cell_formula_units_Z     4
_cell_measurement_reflns_used     9307
_cell_measurement_theta_min     3.477
_cell_measurement_theta_max     26.359
_cell_measurement_temperature     293(2)
_exptl_crystal_description     plate
_exptl_crystal_colour     colourless
_exptl_crystal_size_max     0.37
_exptl_crystal_size_mid     0.32
_exptl_crystal_size_min     0.29
_exptl_crystal_density_diffrn     1.337
_exptl_crystal_density_meas     ?
_exptl_crystal_density_method     'not measured'
_exptl_crystal_F_000     304
_exptl_absorpt_coefficient_mu     0.102
_exptl_absorpt_correction_type     analytical
_exptl_absorpt_process_details
;
(SADABS; Krause <i>et al.</i>,  2015)
;
_exptl_absorpt_correction_T_min     0.5069
_exptl_absorpt_correction_T_max     0.5778
_diffrn_ambient_temperature     293(2)
_diffrn_source     'fine-focus sealed tube'
_diffrn_radiation_type     MoK\a
_diffrn_radiation_wavelength     0.71073
_diffrn_measurement_device_type     'Agilent Xcalibur, Atlas, Gemini'
_diffrn_measurement_method     '\w scans'
_diffrn_detector_area_resol_mean     ?
_diffrn_reflns_number     2746
_diffrn_reflns_av_R_equivalents     0.0162
_diffrn_reflns_av_unetI/netI     0.0275
_diffrn_reflns_theta_min     3.063
_diffrn_reflns_theta_max     28.964
_diffrn_reflns_theta_full     25.242
_diffrn_measured_fraction_theta_max     0.869
_diffrn_measured_fraction_theta_full     0.998
_diffrn_reflns_limit_h_min     -10
_diffrn_reflns_limit_h_max     8
_diffrn_reflns_limit_k_min     -10
_diffrn_reflns_limit_k_max     5
_diffrn_reflns_limit_l_min     -6
_diffrn_reflns_limit_l_max     16
_diffrn_standards_number     0
_diffrn_standards_interval_count     0
_diffrn_standards_interval_time     0
_diffrn_standards_decay_%     0
_refine_special_details
;
All the H atoms were positioned geometrically (C---H = 0.96--0.97
\%A) and were refined using a riding model, with <i>U</i>~iso~(H) =
1.2<i>U</i>~eq~(C) or 1.5<i>U</i>~eq~(methyl C).
;
_reflns_number_total     1624
_reflns_number_gt     1194
_reflns_threshold_expression     'I > 2\s(I)'
_refine_ls_structure_factor_coef     Fsqd
_refine_ls_matrix_type     full
_refine_ls_R_factor_all     0.0849
_refine_ls_R_factor_gt     0.0634
_refine_ls_wR_factor_gt     0.1646
_refine_ls_wR_factor_ref     0.1814
_refine_ls_goodness_of_fit_ref     1.065
_refine_ls_restrained_S_all     1.065
_refine_ls_number_reflns     1624
_refine_ls_number_parameters     93
_refine_ls_number_restraints     0
_refine_ls_hydrogen_treatment     constr
_refine_ls_weighting_scheme     calc
_refine_ls_weighting_details
              'w=1/[\s^2^(Fo^2^)+(0.0839P)^2^+0.2479P] where P=(Fo^2^+2Fc^2^)/3'
_atom_sites_solution_hydrogens     geom
_atom_sites_solution_primary     dual
_atom_sites_solution_secondary     ?
_refine_ls_shift/su_max     0.000
_refine_ls_shift/su_mean     0.000
_refine_diff_density_max     0.454
_refine_diff_density_min     -0.206
_refine_ls_extinction_method     none
_refine_ls_extinction_coef     .
loop_
    _atom_type_symbol
    _atom_type_description
    _atom_type_scat_dispersion_real
    _atom_type_scat_dispersion_imag
    _atom_type_scat_source
    'C' 'C' 0.0033 0.0016
                         'International Tables Vol C Tables 4.2.6.8 and 6.1.1.4'
    'H' 'H' 0.0000 0.0000
                         'International Tables Vol C Tables 4.2.6.8 and 6.1.1.4'
    'N' 'N' 0.0061 0.0033
                         'International Tables Vol C Tables 4.2.6.8 and 6.1.1.4'
    'O' 'O' 0.0106 0.0060
                         'International Tables Vol C Tables 4.2.6.8 and 6.1.1.4'
_computing_data_collection
;
CrysAlis PRO (Agilent, 2012)
;
_computing_cell_refinement
;
CrysAlis PRO (Agilent, 2012)
;
_computing_data_reduction
;
CrysAlis PRO (Agilent, 2012)
;
_computing_structure_solution
;
<i>SHELXT2018/2</i> (Sheldrick, 2015a)
;
_computing_structure_refinement
;
<i>SHELXL2018/3</i> (Sheldrick, 2015b)
;
_computing_molecular_graphics
;
PLATON (Spek, 2020)
;
_computing_publication_material
;
PLATON (Spek, 2020)
;
loop_
    _atom_site_type_symbol
    _atom_site_label
    _atom_site_fract_x
    _atom_site_fract_y
    _atom_site_fract_z
    _atom_site_U_iso_or_equiv
    _atom_site_adp_type
    _atom_site_calc_flag
    _atom_site_occupancy
    _atom_site_disorder_assembly
    _atom_site_disorder_group
    O O2 0.4932(2) 0.2262(2) 0.62587(12) 0.0591(5) Uani d 1 . .
    O O1 0.8009(2) 0.3382(3) 0.55770(14) 0.0642(6) Uani d 1 . .
    N N1 0.6498(2) 0.3592(2) 0.38031(14) 0.0427(5) Uani d 1 . .
    N N2 0.3516(2) 0.1982(2) 0.44717(14) 0.0421(5) Uani d 1 . .
    C C4 0.6624(3) 0.3190(3) 0.48783(16) 0.0380(5) Uani d 1 . .
    C C3 0.4923(3) 0.2422(2) 0.52590(15) 0.0364(5) Uani d 1 . .
    C C5 0.7995(4) 0.4489(4) 0.3415(2) 0.0616(7) Uani d 1 . .
    H H5A 0.899882 0.462273 0.402473 0.092 Uiso calc 1 . .
    H H5B 0.756751 0.556833 0.313902 0.092 Uiso calc 1 . .
    H H5C 0.840112 0.386644 0.282610 0.092 Uiso calc 1 . .
    C C1 0.4771(4) 0.3452(3) 0.30300(18) 0.0547(7) Uani d 1 . .
    H H1A 0.502520 0.333921 0.227477 0.066 Uiso calc 1 . .
    H H1B 0.406408 0.446718 0.306177 0.066 Uiso calc 1 . .
    C C2 0.3670(4) 0.2011(3) 0.32859(19) 0.0555(6) Uani d 1 . .
    H H2A 0.245130 0.207406 0.283752 0.067 Uiso calc 1 . .
    H H2B 0.424361 0.098582 0.309359 0.067 Uiso calc 1 . .
    C C6 0.1915(3) 0.1170(4) 0.4791(3) 0.0649(8) Uani d 1 . .
    H H6A 0.223240 0.073267 0.553547 0.097 Uiso calc 1 . .
    H H6B 0.151882 0.027484 0.428037 0.097 Uiso calc 1 . .
    H H6C 0.093814 0.196898 0.476737 0.097 Uiso calc 1 . .
loop_
    _atom_site_aniso_label
    _atom_site_aniso_U_11
    _atom_site_aniso_U_22
    _atom_site_aniso_U_33
    _atom_site_aniso_U_12
    _atom_site_aniso_U_13
    _atom_site_aniso_U_23
    O2 0.0637(11) 0.0816(12) 0.0319(8) -0.0121(9) 0.0082(7) 0.0062(8)
    O1 0.0445(9) 0.0987(14) 0.0438(9) -0.0153(9) -0.0083(7) 0.0067(9)
    N1 0.0455(10) 0.0500(10) 0.0318(9) -0.0055(8) 0.0045(7) 0.0017(7)
    N2 0.0376(9) 0.0480(10) 0.0393(10) -0.0067(8) 0.0023(7) -0.0029(8)
    C4 0.0358(10) 0.0455(11) 0.0307(10) 0.0003(9) -0.0004(8) -0.0013(8)
    C3 0.0388(10) 0.0384(10) 0.0308(10) 0.0031(8) 0.0023(8) 0.0000(8)
    C5 0.0650(15) 0.0706(17) 0.0544(15) -0.0116(13) 0.0250(12) 0.0023(12)
    C1 0.0653(15) 0.0642(15) 0.0299(10) -0.0058(12) -0.0055(10) 0.0061(10)
    C2 0.0572(14) 0.0649(15) 0.0377(12) -0.0054(12) -0.0113(10) -0.0033(10)
    C6 0.0440(13) 0.0738(17) 0.0774(19) -0.0156(12) 0.0118(12) -0.0092(14)
_geom_special_details
;
 All esds (except the esd in the dihedral angle between two l.s. planes)
 are estimated using the full covariance matrix.  The cell esds are taken
 into account individually in the estimation of esds in distances, angles
 and torsion angles; correlations between esds in cell parameters are only
 used when they are defined by crystal symmetry.  An approximate (isotropic)
 treatment of cell esds is used for estimating esds involving l.s. planes.
;
loop_
    _geom_bond_atom_site_label_1
    _geom_bond_atom_site_label_2
    _geom_bond_site_symmetry_2
    _geom_bond_distance
    _geom_bond_publ_flag
    O2 C3 . 1.218(2) ?
    O1 C4 . 1.222(2) ?
    N1 C4 . 1.331(3) ?
    N1 C1 . 1.452(3) ?
    N1 C5 . 1.461(3) ?
    N2 C3 . 1.333(3) ?
    N2 C6 . 1.457(3) ?
    N2 C2 . 1.462(3) ?
    C4 C3 . 1.537(3) ?
    C5 H5A . 0.9600 ?
    C5 H5B . 0.9600 ?
    C5 H5C . 0.9600 ?
    C1 C2 . 1.474(3) ?
    C1 H1A . 0.9700 ?
    C1 H1B . 0.9700 ?
    C2 H2A . 0.9700 ?
    C2 H2B . 0.9700 ?
    C6 H6A . 0.9600 ?
    C6 H6B . 0.9600 ?
    C6 H6C . 0.9600 ?
loop_
    _geom_angle_atom_site_label_1
    _geom_angle_atom_site_label_2
    _geom_angle_atom_site_label_3
    _geom_angle_site_symmetry_1
    _geom_angle_site_symmetry_3
    _geom_angle
    _geom_angle_publ_flag
    C4 N1 C1 . . 121.47(18) ?
    C4 N1 C5 . . 120.23(19) ?
    C1 N1 C5 . . 117.27(18) ?
    C3 N2 C6 . . 119.7(2) ?
    C3 N2 C2 . . 121.30(18) ?
    C6 N2 C2 . . 118.05(19) ?
    O1 C4 N1 . . 124.1(2) ?
    O1 C4 C3 . . 118.12(18) ?
    N1 C4 C3 . . 117.77(17) ?
    O2 C3 N2 . . 123.9(2) ?
    O2 C3 C4 . . 118.32(18) ?
    N2 C3 C4 . . 117.82(17) ?
    N1 C5 H5A . . 109.5 ?
    N1 C5 H5B . . 109.5 ?
    H5A C5 H5B . . 109.5 ?
    N1 C5 H5C . . 109.5 ?
    H5A C5 H5C . . 109.5 ?
    H5B C5 H5C . . 109.5 ?
    N1 C1 C2 . . 112.27(18) ?
    N1 C1 H1A . . 109.2 ?
    C2 C1 H1A . . 109.2 ?
    N1 C1 H1B . . 109.2 ?
    C2 C1 H1B . . 109.2 ?
    H1A C1 H1B . . 107.9 ?
    N2 C2 C1 . . 110.93(19) ?
    N2 C2 H2A . . 109.5 ?
    C1 C2 H2A . . 109.5 ?
    N2 C2 H2B . . 109.5 ?
    C1 C2 H2B . . 109.5 ?
    H2A C2 H2B . . 108.0 ?
    N2 C6 H6A . . 109.5 ?
    N2 C6 H6B . . 109.5 ?
    H6A C6 H6B . . 109.5 ?
    N2 C6 H6C . . 109.5 ?
    H6A C6 H6C . . 109.5 ?
    H6B C6 H6C . . 109.5 ?
loop_
    _geom_torsion_atom_site_label_1
    _geom_torsion_atom_site_label_2
    _geom_torsion_atom_site_label_3
    _geom_torsion_atom_site_label_4
    _geom_torsion_site_symmetry_1
    _geom_torsion_site_symmetry_2
    _geom_torsion_site_symmetry_3
    _geom_torsion_site_symmetry_4
    _geom_torsion
    _geom_torsion_publ_flag
    C1 N1 C4 O1 . . . . -175.3(2) ?
    C5 N1 C4 O1 . . . . -7.2(3) ?
    C1 N1 C4 C3 . . . . 5.3(3) ?
    C5 N1 C4 C3 . . . . 173.39(19) ?
    C6 N2 C3 O2 . . . . -3.8(3) ?
    C2 N2 C3 O2 . . . . -172.4(2) ?
    C6 N2 C3 C4 . . . . 176.84(19) ?
    C2 N2 C3 C4 . . . . 8.3(3) ?
    O1 C4 C3 O2 . . . . 10.5(3) ?
    N1 C4 C3 O2 . . . . -170.0(2) ?
    O1 C4 C3 N2 . . . . -170.1(2) ?
    N1 C4 C3 N2 . . . . 9.4(3) ?
    C4 N1 C1 C2 . . . . -35.3(3) ?
    C5 N1 C1 C2 . . . . 156.3(2) ?
    C3 N2 C2 C1 . . . . -37.7(3) ?
    C6 N2 C2 C1 . . . . 153.5(2) ?
    N1 C1 C2 N2 . . . . 49.3(3) ?
loop_
    _geom_hbond_atom_site_label_D
    _geom_hbond_atom_site_label_H
    _geom_hbond_atom_site_label_A
    _geom_hbond_site_symmetry_A
    _geom_hbond_distance_DH
    _geom_hbond_distance_HA
    _geom_hbond_distance_DA
    _geom_hbond_angle_DHA
    _geom_hbond_publ_flag
    C2 H2A O2 4_565 0.97 2.49 3.419(3) 161 yes
    C5 H5C O2 4_665 0.96 2.54 3.481(3) 168 yes
_shelx_space_group_comment
;
The symmetry employed for this shelxl refinement is uniquely defined
by the following loop, which should always be used as a source of
symmetry information in preference to the above space-group names.
They are only intended as comments.
;
_shelx_estimated_absorpt_T_min     0.963
_shelx_estimated_absorpt_T_max     0.971
_shelx_hkl_file
;
   0   0   2 461251. 1688.72   2
   0   0   3 179.367 75.6471   2
   0   0   4 2920.26 203.353   2
   0   0   6 92079.8 1175.61   3
   0   0   7 74.9320 82.5238   3
   0   0   8 35.7404 80.9477   3
   0   0   9-90.5435 107.736   3
   0   0  10 1598.09 230.509   3
   0   0  11 67.4452 104.701   3
   0   0  12 10006.5 579.950   3
   0   0  13 139.919 150.686   3
   0   0  14 865.287 214.690   3
   0  -1   1 41538.2 386.799   2
   0   1   2 73384.1 735.885   1
   0  -1   2 73314.0 680.865   2
   0  -1   3 145216. 1155.37   2
   0  -1   4 112979. 1195.84   2
   0   1   4 114685. 884.872   3
   0  -1   5 573.693 114.630   2
   0   1   5 715.239 96.6715   3
   0  -1   6 31635.5 747.847   3
   0   1   6 31226.7 612.698   3
   0  -1   6 30793.7 771.217   2
   0   1   7 72.7649 60.4062   3
   0  -1   7 167.785 93.4753   3
   0  -1   7 129.270 89.1764   2
   0  -1   8 745.508 140.473   3
   0   1   8 773.333 130.899   3
   0  -1   9-66.4184 118.535   3
   0   1   9-16.6371 68.3323   3
   0   1  10 6225.54 385.541   3
   0  -1  10 5946.95 423.690   3
   0  -1  11 286.096 145.445   3
   0   1  11 104.886 103.469   3
   0   1  12 4003.64 352.321   3
   0  -1  12 4129.52 398.741   3
   0  -1  13 66.1300 114.357   3
   0   1  13 18.0357 88.1309   3
   0  -1  14 15.3491 110.219   3
   0  -1  15 1087.78 240.188   3
   0  -1  16 196.003 176.036   3
   0  -2   0 781101. 2050.72   3
   0  -2  -1 80199.8 484.813   3
   0  -2   1 80492.5 678.122   2
   0   2   2 185184. 1378.86   1
   0   2  -2 188335. 1183.01   2
   0  -2   2 182289. 1177.98   2
   0  -2   3 29361.8 541.901   2
   0   2   3 29365.4 605.993   1
   0   2  -3 30489.4 542.398   2
   0   2  -4 4149.88 235.184   2
   0   2   4 4002.68 123.260   3
   0  -2   4 3786.28 226.461   2
   0   2   5 163443. 1001.25   3
   0  -2   5 160310. 1591.74   2
   0  -2   5 160733. 1697.18   3
   0  -2   6 4619.78 306.869   2
   0  -2   6 4962.13 332.889   3
   0   2   6 4642.05 202.995   3
   0   2   7 42556.2 695.628   3
   0  -2   7 41854.0 990.501   3
   0  -2   7 41313.4 972.117   2
   0  -2   8 1291.77 211.645   3
   0   2   8 1322.68 144.140   3
   0  -2   8 1534.09 217.160   2
   0   2   9 552.432 101.120   3
   0  -2   9 348.860 142.488   3
   0  -2  10 148.758 125.753   3
   0   2  10 190.959 82.2430   3
   0  -2  11 19580.4 858.294   3
   0   2  11 19130.0 655.465   3
   0  -2  12 5909.84 493.321   3
   0  -2  13 321.343 170.728   3
   0  -2  14 637.176 231.464   3
   0  -2  15 331.598 176.741   3
   0  -3   0-25.2520 50.6787   3
   0  -3  -1 3255.99 138.462   3
   0  -3   1 3669.98 202.643   3
   0  -3   1 3580.90 172.518   2
   0  -3   2 97253.7 1134.02   3
   0  -3  -2 98582.6 1187.72   1
   0  -3   2 99783.3 949.357   2
   0  -3   3 8757.28 316.237   2
   0  -3   3 8277.11 369.181   3
   0   3  -3 8571.28 310.340   2
   0   3  -4 1255.95 142.757   2
   0  -3   4 1332.36 169.120   3
   0  -3   4 1070.84 128.399   2
   0  -3   5-12.1227 83.0746   3
   0  -3   5-63.4389 72.3055   2
   0  -3   6 18337.6 598.062   2
   0   3   6 17427.6 274.880   3
   0  -3   6 18825.2 671.013   3
   0   3   7 2108.65 123.028   3
   0  -3   7 2269.36 244.763   2
   0  -3   7 2296.84 273.861   3
   0  -3   8 3838.93 355.407   3
   0   3   8 4025.81 199.737   3
   0  -3   8 3905.13 326.902   2
   0  -3   9 9919.61 584.996   3
   0   3   9 9144.00 334.683   3
   0  -3   9 8667.55 528.474   2
   0  -3  10 21030.8 851.546   2
   0  -3  10 20941.1 890.429   3
   0  -3  11 863.736 237.705   3
   0  -3  12 2614.50 356.741   3
   0  -3  13 374.695 179.011   3
   0  -3  14 19.7456 130.094   3
   0  -3  15 3640.45 474.322   3
   0  -4   0 4333.17 223.742   3
   0  -4   1 3762.12 232.547   3
   0  -4   1 4066.04 209.837   2
   0  -4  -1 3916.74 183.613   3
   0  -4   2 29.8563 43.7644   2
   0  -4  -2-3.20323 78.2719   1
   0  -4   2-12.8502 67.2268   3
   0  -4  -2 56.8598 34.4274   3
   0  -4   3 10010.4 438.556   3
   0  -4   3 11009.8 381.091   2
   0  -4  -3 10168.1 463.530   1
   0   4  -4 1097.50 133.957   2
   0  -4   4 1133.03 135.264   2
   0  -4   4 1190.55 178.022   3
   0  -4  -4 1274.42 190.797   1
   0  -4   5 7465.51 430.381   3
   0  -4   5 7495.82 370.252   2
   0  -4   6 2490.09 239.296   2
   0  -4   6 2768.26 291.366   3
   0  -4   7 18818.0 761.500   3
   0  -4   7 19666.0 687.943   2
   0  -4   8 1222.77 195.862   2
   0  -4   8 1345.65 240.017   3
   0  -4   9 1342.00 243.076   3
   0  -4   9 1337.21 209.527   2
   0  -4  10 2528.70 349.500   3
   0  -4  10 2952.57 335.717   2
   0  -4  11 23165.8 950.721   2
   0  -4  11 26622.5 1093.50   3
   0  -4  12 263.825 163.201   3
   0  -4  13 295.454 167.055   3
   0  -4  14 196.046 169.696   3
   0  -5   0-8.35219 53.5420   3
   0  -5  -1 4385.65 222.819   3
   0  -5   1 4402.30 240.200   2
   0  -5   1 3747.41 262.780   3
   0  -5  -2 16730.2 619.708   1
   0  -5  -2 16245.6 352.954   3
   0  -5   2 16645.8 478.799   2
   0  -5   2 16446.6 578.378   3
   0  -5  -3 23996.7 775.941   1
   0  -5   3 24351.3 595.840   2
   0  -5   3 22644.6 717.663   3
   0  -5   4-52.5143 107.538   3
   0  -5  -4 132.648 106.369   1
   0  -5   4 14.3179 49.1134   2
   0  -5   5 8324.17 397.577   2
   0  -5   5 8473.81 496.301   3
   0  -5   6 354.881 154.123   3
   0  -5   6 344.699 104.553   2
   0  -5   7 592.061 139.061   2
   0  -5   7 500.151 164.063   3
   0  -5   8 587.116 153.355   2
   0  -5   8 777.962 207.005   3
   0  -5   9 3417.93 403.798   3
   0  -5   9 3949.08 355.838   2
   0  -5  10 18149.4 914.064   3
   0  -5  10 19092.3 825.418   2
   0  -5  11 1959.22 336.911   3
   0  -5  11 1726.87 295.641   2
   0  -5  12 7558.54 653.793   3
   0  -5  13 1234.56 302.139   3
   0  -6   0 7743.66 363.182   3
   0  -6   1 1207.92 147.512   2
   0  -6   1 1326.36 173.491   3
   0  -6  -1 1372.39 142.841   3
   0  -6  -2 111.614 101.223   1
   0  -6  -2 265.647 66.6627   3
   0  -6   2 285.407 87.6689   2
   0  -6   2 326.517 111.930   3
   0  -6   3 110.800 73.1585   2
   0  -6  -3 25.7835 19.2389   3
   0  -6  -3-55.4108 95.8533   1
   0  -6   3-36.5943 78.0226   3
   0  -6   4 387.377 132.206   3
   0  -6   4 233.850 87.9845   2
   0  -6   5 49.0364 65.4513   2
   0  -6  -5 321.787 155.294   1
   0  -6   5 95.9023 101.896   3
   0  -6   6 444.211 144.357   3
   0  -6   6 566.355 136.051   2
   0  -6   7 97.0532 145.066   3
   0  -6   7 7.43514 79.3500   2
   0  -6   8 2592.55 281.160   2
   0  -6   8 2084.19 323.801   3
   0  -6   9 4016.94 438.795   3
   0  -6   9 3274.33 339.386   2
   0  -6  10 523.481 222.334   3
   0  -6  10 317.650 132.286   2
   0  -6  11 864.220 285.466   3
   0  -6  11 293.642 152.440   2
   0  -6  12 201.531 166.070   3
   0  -7   0 28.2331 78.8055   3
   0  -7   0-9.16891 63.5211   2
   0  -7  -1 12107.3 442.683   3
   0  -7   1 11147.6 514.176   3
   0  -7   1 12121.7 476.553   2
   0  -7  -1 12645.9 638.955   1
   0  -7   2 6242.81 413.912   3
   0  -7   2 6228.20 339.289   2
   0  -7  -2 5866.67 267.196   3
   0  -7  -2 6371.83 464.123   1
   0  -7  -3 3044.90 342.278   1
   0  -7   3 3248.09 313.953   3
   0  -7   3 3416.97 258.111   2
   0  -7  -4 66.6733 112.644   1
   0  -7   4 24.9004 93.9538   3
   0  -7   4 158.150 70.5426   2
   0  -7   5 371.494 155.442   3
   0  -7   5 308.031 101.594   2
   0  -7  -5 523.899 202.103   1
   0  -7   6 963.375 211.375   3
   0  -7   6 1015.29 167.274   2
   0  -7   7 132.102 122.251   3
   0  -7   8 3960.64 446.204   3
   0  -7   9 115.227 194.782   3
   0  -7  10 675.351 242.253   3
   0  -8   0 420.409 103.320   3
   0  -8   1 1689.16 218.992   3
   0  -8  -1 2243.52 302.910   1
   0  -8   2 87.9047 125.067   3
   0  -8  -2 405.321 157.197   1
   0  -8  -3 43.3703 117.967   1
   0  -8   3 86.3638 94.8122   3
   0  -8  -4 106.335 133.469   1
   0  -8   4 182.160 134.948   3
   0  -8  -5 328.481 185.480   1
   0  -8   5 556.649 179.788   3
   0  -8   6 132.808 126.728   3
   0  -8   7 691.163 217.179   3
   0  -8   8 1985.94 341.726   3
   0  -8   9 679.757 242.121   3
   0  -9   0 54.2061 90.4555   1
   0  -9  -1 4916.24 463.383   1
   0  -9  -2 321.271 147.835   1
   0  -9   3 68.7856 89.8801   3
   0  -9  -3-16.2404 90.2831   1
   0  -9   4 1053.16 234.813   3
   0  -9  -4 1312.02 276.501   1
   0  -9   5 1071.55 241.182   3
   0  -9  -5 902.525 228.423   1
   0  -9   6 2166.59 335.613   3
   0  -9   7 566.296 195.238   3
   0  -9   8 2023.22 351.162   3
   0 -10   0 522.994 199.959   1
   0 -10  -1 491.813 193.210   1
   0 -10   1 134.869 124.400   1
   0 -10  -2 266.736 166.004   1
   0 -10  -3 175.549 109.060   1
   0 -10  -4 107.012 133.444   1
   0 -10   6-48.9897 152.323   3
  -1   0  15 266.790 153.974   3
  -1   0  14 200.407 144.035   3
  -1   0  13 22874.7 905.068   3
  -1   0  12 73.5469 125.854   3
  -1   0  11 12233.4 601.523   3
  -1   0   9 585.056 150.654   2
  -1   0   8-28.5290 104.438   2
  -1   0   7 199071. 2144.18   2
  -1   0   6 243.967 112.394   2
  -1   0   5 365027. 2421.62   2
  -1   0   4-27.2152 72.7108   2
  -1   0   3 16668.8 412.035   2
  -1   0   2 94.3282 52.8697   2
   1   0   1 456982. 1354.87   1
   1   0   2 72.6207 54.7473   3
   1   0   3 273363. 1601.38   3
  -1   0  -3 267453. 1588.45   3
   1   0   4-1.14590 63.8099   3
  -1   0  -4 6.04905 37.1351   3
   1   0   5 118873. 1290.49   3
   1   0   6-41.0028 70.8400   3
   1   0   7 16589.9 561.729   3
   1   0   8 162.301 104.518   3
   1   0   9 29649.0 859.964   3
   1   0  10 164.436 128.706   3
   1   0  11 8144.82 508.013   3
   1   0  12 17.2089 99.2090   3
   1   0  13 3359.80 369.246   3
   1   0  14 10.7203 109.240   3
  -1  -1  16 85.0966 108.776   3
  -1  -1  15 259.506 148.728   3
  -1  -1  14 850.568 226.417   3
  -1  -1  13 409.284 198.264   3
  -1   1  13 22.7904 96.5051   3
  -1  -1  12 3052.58 335.876   3
  -1   1  12 2372.97 275.895   3
  -1  -1  11 3969.32 408.514   2
  -1   1  11 4629.38 349.699   3
  -1  -1  11 4315.86 378.040   3
  -1  -1  10 404.804 143.761   2
  -1  -1   9 5958.27 438.755   2
  -1  -1   8 2995.69 291.413   2
  -1   1   7 48012.6 1063.83   2
  -1  -1   7 45736.9 1034.33   2
  -1  -1   6 9303.75 436.411   2
  -1   1   6 9501.71 434.071   2
  -1   1   5 2061.03 194.016   2
  -1  -1   5 2022.27 194.995   2
  -1   1   4 48347.5 791.623   2
  -1  -1   4 47945.2 818.163   2
  -1  -1   3 10287.7 347.516   2
  -1   1   3 10414.5 323.805   2
  -1   1   2 145335. 974.226   2
  -1  -1   2 143917. 1123.54   2
  -1   1   1 87572.5 535.510   1
  -1  -1   1 89998.5 796.510   2
   1  -1  -1 89243.7 588.969   2
   1  -1  -1 88662.5 683.293   3
   1  -1   0 5618.91 187.682   3
  -1  -1  -1 15040.4 270.885   3
   1  -1   1 15595.4 344.639   3
   1   1   1 15823.9 275.237   3
  -1  -1  -2 98729.8 739.742   3
   1   1   2 99223.2 724.631   3
   1  -1   2 98958.5 974.966   3
  -1   1  -2 99516.8 789.319   2
   1   1   2 95927.0 945.313   1
  -1   1  -3 43069.6 635.774   2
   1   1   3 42609.4 700.337   1
   1  -1   3 42741.7 709.251   3
  -1  -1  -3 40564.1 540.239   3
   1   1   3 41647.7 542.146   3
   1   1   4 1288.54 113.970   3
   1  -1   4 1483.26 165.818   3
  -1  -1  -4 1048.68 103.501   3
  -1   1  -4 1255.67 135.017   2
   1   1   5 61608.7 830.713   3
   1  -1   5 61814.7 1019.91   3
   1  -1   6 1583.74 190.229   3
   1   1   6 1476.71 148.042   3
   1  -1   7 8939.29 444.943   3
   1   1   7 9099.08 383.514   3
   1   1   8 13162.3 497.701   3
   1  -1   8 13333.8 583.697   3
   1   1   9 56354.3 1101.29   3
   1  -1   9 58874.2 1283.47   3
   1  -1  10 15519.1 698.856   3
   1   1  10 15647.5 617.885   3
   1  -1  11 2028.01 284.441   3
   1   1  11 1545.22 212.581   3
   1   1  12 312.363 138.708   3
   1  -1  12 236.624 144.844   3
   1  -1  13 647.703 179.770   3
   1  -1  14 400.912 174.971   3
   1  -1  15 3462.90 428.597   3
  -1  -2  16 2777.13 422.337   3
  -1  -2  15 146.909 137.565   3
  -1  -2  14 1618.46 314.870   3
  -1  -2  13 4426.71 450.907   3
  -1  -2  12 1936.37 322.701   2
  -1  -2  12 1957.46 295.841   3
  -1   2  11 15919.7 603.585   3
  -1  -2  11 15987.5 758.823   3
  -1  -2  11 16317.7 800.103   2
  -1   2  10 1014.17 149.565   3
  -1  -2  10 885.437 197.396   2
  -1  -2   9 89.1583 112.079   2
  -1  -2   8 1396.90 209.384   2
  -1  -2   7 85875.5 1442.90   2
  -1  -2   6 1370.99 189.460   2
  -1  -2   5 4747.02 295.401   2
  -1  -2   4 4290.14 255.732   2
   1  -2  -4 4039.06 245.241   2
  -1   2   3 709.124 66.4475   3
  -1   2   3 673.292 102.532   1
   1  -2  -3 685.840 97.9652   2
  -1  -2   3 756.753 115.558   2
  -1   2   2 485931. 1608.58   3
   1  -2  -2 472993. 1864.51   2
   1  -2  -2 474979. 1618.79   3
  -1   2   2 491068. 2003.94   1
  -1  -2   2 481220. 2295.72   2
  -1   2   1 789039. 2230.00   3
   1  -2  -1 779181. 2228.09   3
   1  -2  -1 786152. 2255.49   1
   1  -2   0 999999. 2860.01   3
   1  -2   1 89378.4 953.902   3
   1  -2   2 50891.1 790.699   3
   1  -2   2 50564.7 521.273   2
  -1   2  -2 51004.7 520.517   2
  -1  -2  -2 52164.1 481.098   3
   1  -2   3 47518.3 835.278   3
   1   2   3 47877.9 482.049   3
   1  -2   3 46748.0 634.788   2
  -1   2  -3 47681.5 641.541   2
  -1  -2  -3 46660.2 479.450   3
   1  -2   4 44.0685 82.8380   3
  -1   2  -4 146.630 60.0934   2
  -1  -2  -4 83.5219 34.8361   3
   1   2   4 148.262 43.3910   3
   1  -2   5 254.605 94.7142   3
   1   2   5 420.908 69.5770   3
  -1   2  -5 362.760 92.5824   2
   1  -2   6 4593.02 329.856   3
   1   2   6 4642.23 223.289   3
   1  -2   7 116.704 122.785   3
   1   2   7 42.1960 53.4286   3
   1  -2   8 657.525 156.976   3
   1   2   8 933.812 131.229   3
   1   2   9 3510.16 257.123   3
   1  -2   9 3361.51 337.420   3
   1  -2  10 16528.8 765.915   3
   1   2  10 15865.6 575.149   3
   1   2  11 3572.81 295.539   3
   1  -2  11 3905.85 402.506   3
   1  -2  12 3510.38 395.100   3
   1  -2  13 760.271 213.557   3
   1  -2  14 1759.85 326.551   3
   1  -2  15 837.602 227.903   3
  -1  -3  15 26.7516 161.027   3
  -1  -3  14 208.532 163.201   3
  -1  -3  13 235.352 168.362   3
  -1  -3  13 525.909 223.663   2
  -1  -3  12 4675.52 464.541   3
  -1  -3  12 3802.18 423.691   2
  -1  -3  11 4832.86 442.514   3
  -1  -3  11 3956.75 414.718   2
  -1  -3  10 234.419 139.097   3
  -1  -3  10 226.690 153.807   2
  -1   3   9 248.505 69.1200   3
  -1  -3   9 262.288 121.091   2
  -1  -3   8 347.891 131.614   2
  -1  -3   7 6069.44 395.214   2
  -1  -3   6 7891.54 415.390   2
  -1  -3   5 20922.0 630.700   2
  -1   3   5 21162.4 339.862   3
  -1  -3   4 4643.51 286.202   2
  -1   3   4 4537.33 147.183   3
   1  -3  -3 10892.6 360.716   2
  -1   3   3 10896.5 238.173   3
   1   3  -3 11734.5 414.869   2
  -1   3   3 11347.8 396.329   1
  -1  -3   3 11187.5 408.323   2
  -1   3   2 33155.5 466.106   3
   1  -3  -2 34520.2 646.282   1
  -1  -3   2 33181.7 658.920   2
   1  -3  -2 34181.5 480.667   3
  -1   3   1 51388.6 661.412   3
   1  -3  -1 50919.1 663.935   3
   1  -3  -1 50560.2 739.656   1
   1  -3   0 1549.64 134.124   3
  -1   3   0 1593.38 133.364   3
   1  -3   1 723.966 53.1748   2
   1  -3   1 829.174 119.453   3
  -1   3  -1 810.559 111.925   3
   1  -3   2-21.6003 26.5738   2
  -1  -3  -2 5.85830 23.5739   3
   1  -3   2 17.3659 63.6563   3
  -1   3  -2 0.16557 23.6139   2
   1  -3   3 101580. 1364.34   3
   1  -3   3 106516. 948.801   2
  -1   3  -3 103658. 936.297   2
  -1  -3  -3 102509. 598.638   3
  -1   3  -4 4499.78 232.303   2
  -1  -3  -4 4336.84 119.282   3
   1  -3   4 4166.24 298.239   3
   1  -3   4 4761.77 239.313   2
   1  -3   5 561.972 148.706   3
   1   3   5 552.861 53.0747   3
  -1   3  -5 567.427 103.751   2
   1  -3   5 484.398 102.349   2
   1   3   6 1431.57 101.008   3
   1  -3   6 1262.66 204.012   3
   1  -3   6 1461.74 179.812   2
   1   3   7 2280.37 144.782   3
   1  -3   7 2520.92 291.150   3
   1  -3   8 7917.22 509.332   3
   1   3   8 8073.07 300.126   3
   1   3   9 21016.7 529.254   3
   1  -3   9 22146.4 884.598   3
   1  -3  10 32475.3 1118.91   3
   1  -3  11 12160.7 725.045   3
   1  -3  12 3053.66 395.277   3
   1  -3  13 86.7870 143.126   3
   1  -3  14 1068.58 266.028   3
  -1  -4  14 607.377 221.484   3
  -1  -4  13 282.743 189.154   2
  -1  -4  13-135.122 124.607   3
  -1  -4  12 639.502 224.421   3
  -1  -4  12 107.620 128.120   2
  -1  -4  11 799.372 223.075   3
  -1  -4  11 586.297 200.643   2
  -1  -4  10 3263.31 370.921   3
  -1  -4  10 3449.67 361.090   2
  -1  -4   9-44.7507 135.275   3
  -1  -4   9-164.749 136.192   2
  -1  -4   8 2490.37 289.027   2
  -1  -4   7-42.4239 84.0559   2
  -1  -4   6 5051.43 346.783   2
  -1  -4   5 5317.09 343.182   2
  -1  -4   4 4043.24 278.045   2
  -1   4   4 3908.27 127.389   3
   1  -4  -3 13684.2 294.301   3
   1  -4  -3 13601.6 496.690   1
  -1   4   3 13472.8 288.756   3
  -1  -4   3 13504.3 477.884   2
   1  -4  -2 106357. 947.619   3
  -1   4   2 106807. 941.806   3
  -1  -4   2 105591. 1292.76   2
   1  -4  -2 106905. 1303.80   1
   1  -4  -1 43390.2 692.950   3
  -1   4   1 43850.3 678.381   3
   1  -4   0 90468.4 1096.08   3
   1  -4   1 19257.1 552.746   3
   1  -4   1 18641.7 317.031   2
   1  -4   2 9682.04 422.326   3
   1  -4   2 9341.39 251.479   2
  -1   4  -3 14630.5 359.554   2
  -1  -4  -3 13655.9 202.810   3
   1  -4   3 14366.6 366.886   2
   1  -4   3 14407.6 556.860   3
  -1   4  -4 10509.2 356.311   2
   1  -4   4 9727.88 485.207   3
   1  -4   4 9816.71 349.507   2
   1  -4   5 8899.43 369.725   2
   1  -4   5 8547.85 480.209   3
  -1   4  -5 8786.02 366.253   2
   1  -4   6 570.396 121.479   2
   1  -4   6 686.075 164.114   3
   1  -4   7 17376.9 758.317   3
   1  -4   7 16389.0 600.785   2
   1  -4   8 786.404 199.853   3
   1  -4   9 254.202 161.285   3
   1  -4  10 7116.32 568.894   3
   1  -4  11 3932.07 445.239   3
   1  -4  12 1729.43 319.062   3
   1  -4  13-8.70237 140.497   3
  -1  -5  13 639.389 220.552   2
  -1  -5  13 612.749 241.759   3
  -1  -5  12 611.969 238.275   3
  -1  -5  12 1057.96 242.928   2
  -1  -5  11 3628.98 428.917   3
  -1  -5  11 3765.69 412.970   2
  -1  -5  10 4306.72 416.622   2
  -1  -5  10 4131.07 439.893   3
  -1  -5   9 9352.17 567.399   2
  -1  -5   9 9309.38 622.174   3
  -1  -5   8 579.901 181.495   3
  -1  -5   8 594.186 152.125   2
  -1  -5   7 220.671 121.479   2
  -1  -5   6 2283.78 241.889   2
  -1  -5   5 5401.79 362.942   2
  -1  -5   4 5274.05 332.993   2
   1  -5  -4 5131.48 364.109   1
   1  -5  -3 20962.5 685.148   1
   1  -5  -3 20420.7 396.777   3
  -1  -5   3 21463.2 640.096   2
   1  -5  -2 7648.64 289.365   3
  -1  -5   2 7527.51 370.484   2
   1  -5  -2 7005.83 386.686   1
   1  -5  -1 76507.6 1024.22   3
  -1  -5   1 75723.5 1163.31   2
   1  -5   0 25002.9 635.610   3
   1  -5   0 24970.4 447.597   2
   1  -5   1 5742.64 210.624   2
   1  -5   1 5409.05 321.381   3
   1  -5   2 34.8601 37.0339   2
  -1  -5  -2-68.5483 106.529   1
   1  -5   2 37.4691 93.0567   3
  -1  -5  -2 43.6528 40.0315   3
   1  -5   3 3638.77 307.152   3
   1  -5   3 4017.83 202.834   2
  -1  -5  -3 3333.34 111.743   3
  -1  -5  -3 3774.87 333.026   1
  -1  -5  -3 3558.80 115.793   3
   1  -5   4 6515.04 291.095   2
  -1  -5  -4 6820.99 448.127   1
   1  -5   4 6133.04 417.185   3
   1  -5   5 2059.79 258.499   3
   1  -5   5 2194.38 193.643   2
  -1  -5  -5 2406.67 298.703   1
   1  -5   6 2460.21 219.348   2
   1  -5   6 2397.41 299.482   3
   1  -5   7 2867.02 261.191   2
   1  -5   7 2817.38 335.007   3
   1  -5   8 1418.44 261.953   3
   1  -5   8 1731.61 218.886   2
   1  -5   9 354.822 203.497   3
   1  -5  10 221.639 150.725   3
   1  -5  11 6817.84 596.214   3
   1  -5  12 1025.62 284.675   3
  -1  -6  13 240.845 161.730   2
  -1  -6  12 1529.77 333.088   3
  -1  -6  12 890.401 229.080   2
  -1  -6  11 233.868 157.986   3
  -1  -6  11 296.492 153.010   2
  -1  -6  10 187.039 156.434   3
  -1  -6  10 475.705 165.290   2
  -1  -6   9 454.270 183.157   3
  -1  -6   9 391.323 153.670   2
  -1  -6   8 3597.88 403.022   3
  -1  -6   8 3828.69 359.236   2
  -1  -6   7 428.355 146.581   3
  -1  -6   7 407.779 134.488   2
  -1  -6   6 215.248 111.281   2
  -1  -6   6 156.220 128.126   3
  -1  -6   5 3174.28 332.536   3
  -1  -6   5 3414.15 302.372   2
  -1  -6   4 785.272 171.361   3
  -1  -6   4 842.467 149.386   2
   1  -6  -4 906.743 187.881   1
   1  -6  -3 926.505 102.128   3
  -1  -6   3 662.483 157.028   3
   1  -6  -3 761.068 161.436   1
  -1  -6   3 966.478 157.579   2
  -1  -6   2 2755.57 253.377   2
   1  -6  -2 2676.25 192.619   3
  -1  -6   2 2846.43 257.823   3
   1  -6  -2 3042.95 286.796   1
   1  -6  -1-103.554 101.819   1
  -1  -6   1 39.8372 74.1619   2
  -1  -6   1 20.9105 64.0221   3
   1  -6   0 3523.88 263.154   3
  -1  -6   0 3320.81 240.933   3
   1  -6   0 3418.29 188.594   2
   1  -6   1 2560.92 243.299   3
  -1  -6  -1 2514.12 191.138   3
   1  -6   1 2609.75 157.984   2
   1  -6   2 1834.61 221.590   3
  -1  -6  -2 1659.48 130.312   3
   1  -6   2 1620.33 130.059   2
  -1  -6  -2 1643.18 233.337   1
   1  -6   3 5299.23 249.745   2
   1  -6   3 5313.08 392.304   3
  -1  -6  -3 4913.22 151.504   3
  -1  -6  -3 5334.39 418.118   1
   1  -6   4 23.8935 102.500   3
   1  -6   4 82.6325 61.9340   2
  -1  -6  -4 179.740 151.503   1
   1  -6   5 204.379 149.651   3
   1  -6   5 38.6154 63.7429   2
  -1  -6  -5 395.728 208.929   1
   1  -6   6 5308.55 320.838   2
   1  -6   6 5197.53 450.725   3
   1  -6   7 3707.56 290.013   2
   1  -6   7 3202.54 378.782   3
   1  -6   8 2433.67 352.449   3
   1  -6   8 2242.72 249.658   2
   1  -6   9 860.138 235.018   3
   1  -6  10 4806.29 513.979   3
   1  -6  11 6161.63 602.381   3
  -1  -7  10 1369.24 301.686   3
  -1  -7  10 1636.44 274.151   2
  -1  -7   9 3878.96 386.323   2
  -1  -7   9 4254.89 475.952   3
  -1  -7   8 553.967 213.886   3
  -1  -7   8 483.380 156.279   2
  -1  -7   7 10752.9 677.384   3
  -1  -7   7 10674.6 576.468   2
  -1  -7   6 6554.49 442.510   2
  -1  -7   6 6846.27 525.947   3
  -1  -7   5 6807.71 441.059   2
  -1  -7   5 6319.42 478.727   3
  -1  -7   4 1557.58 201.650   2
   1  -7  -4 1515.91 244.503   1
  -1  -7   4 1988.62 269.248   3
  -1  -7   3 7820.65 441.454   2
   1  -7  -3 7570.32 490.141   1
  -1  -7   3 8123.21 489.210   3
  -1  -7   2 454.543 117.272   3
  -1  -7   2 201.591 81.0767   2
   1  -7  -2 330.943 87.4978   3
   1  -7  -2 288.101 107.358   1
   1  -7  -1 11465.5 580.934   1
  -1  -7   1 10726.8 497.830   3
  -1  -7   1 10566.0 505.179   2
   1  -7  -1 11048.1 458.345   3
  -1  -7   0 18888.4 607.472   3
   1  -7   0 19648.9 492.399   2
   1  -7   0 19516.5 659.902   3
  -1  -7  -1 74.0472 72.5178   3
   1  -7   1 110.252 95.3710   3
   1  -7   2 532.827 140.681   3
  -1  -7  -2 662.376 190.123   1
   1  -7   3 160.472 112.670   3
  -1  -7  -3 104.831 104.541   1
  -1  -7  -4 909.554 212.643   1
   1  -7   4 755.724 191.052   3
   1  -7   5 64.1616 100.685   3
  -1  -7  -5 384.293 186.475   1
   1  -7   6 776.507 194.061   3
   1  -7   7 701.340 210.969   3
   1  -7   8 695.790 215.487   3
   1  -7   9 415.382 200.170   3
   1  -7  10 2991.57 447.176   3
  -1  -8   9 473.435 194.082   3
  -1  -8   8 135.646 138.097   3
  -1  -8   7 715.073 239.906   3
  -1  -8   6 692.341 193.156   3
  -1  -8   5 142.064 100.358   3
   1  -8  -4 1531.16 264.601   1
  -1  -8   4 1837.15 272.389   3
  -1  -8   4 1550.66 218.396   2
   1  -8  -3 1259.69 235.123   1
  -1  -8   3 1353.62 223.833   3
  -1  -8   3 1257.43 190.558   2
   1  -8  -2 575.946 171.820   1
  -1  -8   2 778.654 154.967   2
  -1  -8   2 626.524 154.302   3
   1  -8  -1-77.5469 99.5607   1
  -1  -8   1 75.7914 71.6209   3
  -1  -8   0 179.896 100.633   2
   1  -8   0 131.405 99.9413   3
  -1  -8  -1 881.399 208.757   1
   1  -8   1 862.526 165.647   3
   1  -8   2-16.5208 98.7461   3
  -1  -8  -2 89.4021 92.6749   1
  -1  -8  -3 114.968 114.842   1
   1  -8   3 91.6059 88.8267   3
   1  -8   4 97.0726 111.235   3
  -1  -8  -4 132.798 125.963   1
   1  -8   5 75.4770 98.9193   3
  -1  -8  -5 542.662 221.902   1
   1  -8   6 1161.92 243.525   3
   1  -8   7-52.6109 128.184   3
   1  -8   8 964.592 256.176   3
   1  -8   9 343.993 203.901   3
  -1  -9   8-115.942 145.640   3
  -1  -9   7 1977.87 339.766   3
  -1  -9   6 717.728 208.786   3
  -1  -9   5 2386.18 330.223   3
  -1  -9   4 673.073 187.883   3
   1  -9  -4 349.034 158.187   1
   1  -9  -3 3283.57 387.132   1
  -1  -9   3 3393.60 355.321   3
   1  -9  -2 203.531 151.776   1
   1  -9  -1 438.371 153.759   1
  -1  -9   0 1114.83 253.857   1
   1  -9   0 866.024 188.650   1
  -1  -9  -1 798.902 231.274   1
  -1  -9  -2-29.4401 116.649   1
   1  -9   2 23.9505 91.0586   3
  -1  -9  -3 453.541 211.075   1
   1  -9   3 124.933 119.570   3
   1  -9   4 98.7660 101.187   3
  -1  -9  -4 206.115 141.870   1
  -1  -9  -5 715.396 256.704   1
   1  -9   5 11.4459 113.135   3
   1  -9   6 71.3125 143.739   3
   1  -9   7 1594.29 311.608   3
  -1 -10   6 160.411 122.543   3
   1 -10  -4-34.5695 116.178   1
   1 -10  -3 383.039 173.734   1
   1 -10  -2 303.218 163.548   1
   1 -10  -1 432.855 173.625   1
  -1 -10   0-203.024 143.934   1
   1 -10   0 86.8154 123.157   1
   1 -10   1 772.232 211.372   1
  -1 -10  -1 1563.57 310.280   1
  -1 -10  -2 891.583 245.636   1
  -1 -10  -3 688.673 238.274   1
   1 -10   5 219.448 150.558   3
   1 -10   6 145.854 160.537   3
  -2   0  15 165.521 130.967   3
  -2   0  14 583.361 191.883   3
  -2   0  12 21575.4 985.844   2
  -2   0  11 22.9273 114.740   2
  -2   0  10 3500.66 363.233   2
  -2   0   9 49.4751 122.898   2
  -2   0   8 29674.9 910.269   2
  -2   0   7-63.7989 100.316   2
  -2   0   6 26413.1 746.268   2
  -2   0   5-8.55996 72.1867   2
  -2   0   4 241139. 1875.32   2
  -2   0   3-15.8286 68.1566   2
  -2   0   2 90468.9 964.401   2
  -2   0   1 2.38902 52.5222   2
   2   0   0 30295.6 552.152   3
   2   0   1-8.97075 38.0559   1
   2   0   1 65.4164 79.1793   3
  -2   0  -1 87.8992 50.5816   1
   2   0   2 128101. 1224.75   3
   2   0   2 126491. 1021.29   1
   2   0   3 84.6132 72.3051   3
  -2   0  -3 31.2468 53.2038   3
   2   0   4 39151.0 771.096   3
   2   0   5-106.337 93.8601   3
   2   0   6 4821.98 312.184   3
   2   0   7-94.0142 86.5438   3
   2   0   8 3341.60 297.947   3
   2   0   9-43.0893 92.6968   3
   2   0  10 63546.8 1395.58   3
   2   0  11 159.888 123.677   3
   2   0  12 2086.05 297.140   3
   2   0  13 0.24297 95.8393   3
  -2  -1  16 189.849 169.466   3
  -2  -1  15 1422.22 285.569   3
  -2  -1  14 416.141 202.628   3
  -2  -1  13 231.282 177.184   2
  -2  -1  12 2484.66 349.962   2
  -2  -1  11 84.4895 121.072   2
  -2   1  10 4838.08 415.529   2
  -2  -1  10 4246.54 402.355   2
  -2  -1   9 327.360 142.066   2
  -2   1   9 549.682 171.872   2
  -2   1   8 24023.4 806.028   2
  -2  -1   8 22116.1 796.137   2
  -2  -1   7 544.638 137.589   2
  -2   1   7 813.940 159.419   2
  -2   1   6 51393.6 1016.14   2
  -2  -1   6 52908.2 1068.87   2
  -2   1   5 1793.78 191.022   2
  -2  -1   5 1766.86 203.780   2
  -2   1   4 1407.59 153.800   2
  -2  -1   4 1721.99 186.501   2
   2  -1  -4 1286.28 147.600   2
   2  -1  -3 666.948 95.4037   2
  -2   1   3 612.369 106.613   2
  -2  -1   3 627.729 112.529   2
  -2  -1   2 26549.9 576.598   2
  -2   1   2 27896.9 492.843   2
   2  -1  -2 26855.4 487.137   2
  -2   1   1 22897.5 394.015   2
   2  -1  -1 22783.9 489.753   3
   2  -1   0 53818.8 770.085   3
  -2  -1  -1 8532.79 297.152   3
   2  -1   1 9014.71 333.355   3
   2   1   1 9429.70 306.452   3
   2  -1   2 138504. 1360.78   3
  -2  -1  -2 135195. 1187.34   3
   2   1   2 134852. 1234.95   1
   2   1   2 138098. 1183.67   3
   2  -1   3 73441.0 1074.15   3
   2   1   3 71065.6 971.132   1
  -2  -1  -3 71147.5 903.000   3
   2   1   3 69999.9 891.110   3
   2  -1   4 12293.9 469.255   3
  -2  -1  -4 11609.7 387.880   3
   2   1   4 11588.1 388.605   3
   2   1   5 21773.7 565.430   3
   2  -1   5 21981.8 659.233   3
   2   1   6 13922.2 487.604   3
   2  -1   6 13273.4 547.790   3
   2   1   7 3129.03 251.927   3
   2  -1   7 3442.51 302.146   3
   2   1   8 146007. 1789.02   3
   2  -1   8 141627. 1987.63   3
   2  -1   9 2899.85 321.999   3
   2   1   9 2265.71 246.804   3
   2   1  10 79440.0 1468.24   3
   2  -1  10 82566.2 1664.92   3
   2  -1  11 1328.34 251.625   3
   2   1  11 2097.13 271.285   3
   2  -1  12 1633.81 280.679   3
   2   1  12 1382.91 223.530   3
   2  -1  13 1250.52 259.218   3
   2  -1  14 3685.47 430.917   3
   2  -1  15 467.908 196.123   3
  -2  -2  16 1173.95 282.546   3
  -2  -2  15 256.844 183.226   3
  -2  -2  14 1480.25 296.744   3
  -2  -2  14 916.900 244.152   2
  -2  -2  13 4674.55 489.902   2
  -2  -2  12 4461.97 464.476   2
  -2  -2  11 707.872 201.869   2
  -2  -2  10 3293.94 364.116   2
  -2  -2   9 951.851 194.634   2
  -2  -2   8 16464.2 700.484   2
  -2  -2   7 36264.6 972.517   2
  -2   2   7 36357.8 921.874   2
  -2   2   6 45884.9 956.627   2
  -2  -2   6 45748.6 1032.52   2
  -2  -2   5 11032.7 488.274   2
  -2   2   5 10515.7 419.222   2
   2  -2  -4 17928.9 504.134   2
  -2   2   4 17691.0 444.144   3
  -2   2   4 16973.3 481.246   2
  -2  -2   4 16960.5 553.773   2
   2  -2  -3 575.256 90.2717   2
  -2  -2   3 518.206 112.666   2
  -2   2   3 477.415 79.9408   3
  -2   2   3 649.803 91.5031   2
  -2   2   3 736.868 93.0318   1
  -2   2   2 1936.90 115.542   1
  -2  -2   2 1802.94 170.967   2
  -2   2   2 2048.64 150.546   3
  -2   2   2 2080.66 126.261   2
   2  -2  -2 2023.07 156.042   3
   2  -2  -2 1872.55 123.835   2
  -2   2   1 78585.8 593.634   2
  -2   2   1 77975.8 929.148   3
   2  -2  -1 79235.4 947.715   3
   2  -2  -1 77415.1 599.837   2
   2  -2   0 121600. 1227.98   3
  -2   2   0 119401. 581.012   2
   2  -2   1 5539.32 286.783   3
  -2  -2  -1 5524.45 235.673   3
  -2  -2  -2 1360.82 119.756   3
   2  -2   2 1147.95 158.808   3
   2  -2   3 22989.1 646.850   3
   2   2   3 24705.4 496.006   3
  -2   2  -3 23887.7 472.067   2
  -2  -2  -3 23049.1 482.516   3
   2  -2   4 8213.02 410.864   3
  -2   2  -4 8812.93 336.636   2
   2   2   4 8448.32 304.068   3
  -2  -2  -4 8268.09 303.730   3
   2   2   5 50192.3 787.480   3
   2  -2   5 50317.8 1078.18   3
  -2  -2  -5 49960.8 790.945   3
   2  -2   6 2079.32 242.824   3
   2   2   6 1319.89 144.025   3
   2  -2   7-37.9544 98.6820   3
   2   2   7 67.6014 74.3374   3
   2   2   8 7374.51 369.241   3
   2  -2   8 6924.63 476.450   3
   2   2   9 8355.25 422.800   3
   2  -2   9 8726.31 557.608   3
   2   2  10 5149.80 350.603   3
   2  -2  10 6754.19 517.409   3
   2  -2  11 296.050 161.276   3
   2  -2  12 1322.56 272.759   3
   2  -2  13 631.544 193.288   3
   2  -2  14 262.697 204.962   3
  -2  -3  15 174.208 170.472   3
  -2  -3  14 2115.22 350.700   3
  -2  -3  14 1811.74 341.586   2
  -2  -3  13 37.4586 140.311   3
  -2  -3  13 42.4934 138.226   2
  -2  -3  12 198.146 181.834   2
  -2  -3  11 2748.78 349.583   2
  -2  -3  10 4026.18 399.799   2
  -2  -3   9 8139.75 542.421   2
  -2  -3   8 318.018 136.787   2
  -2  -3   7 10486.6 537.218   2
  -2   3   7 9961.49 366.308   3
  -2  -3   6 165.186 109.192   2
  -2   3   6 210.525 67.4042   3
  -2  -3   5 11932.8 517.445   2
  -2   3   5 11939.0 360.494   3
   2  -3  -4 2177.69 184.040   2
  -2   3   4 1902.45 142.367   3
  -2  -3   4 2103.15 226.532   2
  -2   3   4 1841.01 167.556   1
   2  -3  -3 171135. 1382.63   3
   2  -3  -3 172938. 1353.55   2
  -2   3   3 169406. 1406.50   1
  -2   3   3 171706. 1343.01   3
  -2  -3   3 169712. 1771.23   2
   2  -3  -2 90089.2 1033.89   3
  -2   3   2 89407.4 1010.65   3
  -2  -3   2 86269.6 1229.41   2
   2  -3  -2 89931.3 805.064   2
   2  -3  -1 157126. 1437.98   3
   2  -3  -1 159032. 1130.65   1
   2  -3  -1 153777. 720.328   2
  -2   3   1 160708. 1406.40   3
   2  -3   0 31153.1 674.102   3
  -2   3   0 30104.8 649.740   3
   2  -3   1 8228.60 372.188   3
  -2   3  -2 3106.87 115.671   2
  -2  -3  -2 3239.22 178.789   3
   2  -3   2 3130.61 251.712   3
   2  -3   3 24288.9 703.721   3
  -2   3  -3 24931.0 437.788   2
  -2  -3  -3 24479.2 472.363   3
  -2  -3  -4 11297.7 327.735   3
   2  -3   4 11681.4 530.209   3
  -2   3  -4 11914.5 367.620   2
  -2   3  -5 32689.4 697.891   2
   2   3   5 33330.9 576.063   3
  -2  -3  -5 32474.1 566.173   3
   2  -3   5 34229.5 937.652   3
   2  -3   6 1118.09 205.193   3
   2   3   6 1473.17 134.384   3
  -2  -3  -6 1166.43 118.645   3
   2  -3   7 1099.61 205.483   3
   2   3   7 1202.50 133.170   3
   2   3   8 1221.57 143.424   3
   2  -3   8 1396.31 236.726   3
   2  -3   9 411.181 162.523   3
   2  -3  10 8147.35 584.265   3
   2  -3  11 437.397 185.877   3
   2  -3  12 2256.73 362.491   3
   2  -3  13 105.967 149.291   3
   2  -3  14 212.904 151.470   3
  -2  -4  14 391.650 185.244   3
  -2  -4  14 415.858 189.671   2
  -2  -4  13 665.220 197.868   3
  -2  -4  13 900.579 266.459   2
  -2  -4  12 1259.69 265.007   2
  -2  -4  11 36.7657 125.785   2
  -2  -4  10 29.2036 104.477   2
  -2  -4   9 550.622 175.559   2
  -2  -4   8 17630.3 758.235   2
  -2  -4   7 16901.8 699.111   2
  -2  -4   6 110.626 95.4201   2
  -2   4   6-5.99101 38.9829   3
  -2   4   5 3933.80 196.265   3
  -2  -4   5 3455.96 302.833   2
   2  -4  -4 6306.53 311.610   2
  -2   4   4 5863.38 248.121   3
  -2  -4   4 6349.88 388.344   2
  -2   4   3 3657.66 206.430   3
   2  -4  -3 3665.46 205.865   2
   2  -4  -3 3551.31 207.920   3
  -2  -4   3 3369.68 271.594   2
   2  -4  -2 149002. 1421.79   3
  -2   4   2 150278. 1376.39   3
  -2  -4   2 150806. 1722.74   2
   2  -4  -2 145284. 1049.18   2
   2  -4  -2 148366. 1415.69   1
   2  -4  -1 158970. 1382.04   1
  -2   4   1 161188. 1522.54   3
   2  -4  -1 156886. 1539.39   3
   2  -4   0 52354.8 938.368   3
   2  -4   1 1308.56 174.063   3
  -2  -4  -2 5818.75 246.841   3
   2  -4   2 6253.05 371.869   3
  -2  -4  -3 7051.51 249.726   3
   2  -4   3 6988.21 409.619   3
  -2   4  -3 7392.04 216.983   2
  -2  -4  -4 5113.52 199.320   3
  -2   4  -4 5048.52 223.908   2
   2  -4   4 4663.52 362.012   3
  -2   4  -5 3284.18 214.347   2
  -2  -4  -5 3366.62 155.649   3
   2  -4   5 3632.20 342.154   3
   2  -4   6 1140.76 218.034   3
   2  -4   7 859.064 202.494   3
   2  -4   8 4186.75 400.204   3
   2  -4   9 176.256 142.582   3
   2  -4  10 1602.59 292.788   3
   2  -4  11 753.486 235.884   3
   2  -4  12 1519.03 325.352   3
   2  -4  13 2232.12 398.046   3
  -2  -5  14 190.273 157.728   2
  -2  -5  13 171.219 142.144   3
  -2  -5  13 74.1683 128.060   2
  -2  -5  12-203.646 200.996   3
  -2  -5  12 91.0843 154.913   2
  -2  -5  11 348.609 166.507   2
  -2  -5  10 848.435 199.152   2
  -2  -5   9 3325.10 369.773   2
  -2  -5   8 21371.2 848.405   2
  -2  -5   7 33052.3 1020.25   2
  -2  -5   6 11827.5 592.745   2
  -2  -5   5 7241.43 441.392   2
  -2  -5   4 3367.33 300.942   2
  -2   5   4 3149.78 188.077   3
  -2   5   3 12525.9 400.556   3
   2  -5  -3 13119.3 401.230   2
   2  -5  -3 12834.5 414.805   3
  -2  -5   3 13464.4 578.158   2
   2  -5  -3 12898.2 499.247   1
   2  -5  -2 30767.3 505.894   2
   2  -5  -2 31125.9 691.729   3
  -2  -5   2 32185.1 857.050   2
  -2   5   2 30236.8 670.156   3
   2  -5  -2 30735.6 741.912   1
   2  -5  -1 28571.2 688.150   1
   2  -5  -1 29201.4 714.704   3
   2  -5   0 16157.1 567.857   3
   2  -5   1 897.132 172.433   3
  -2  -5  -2 12939.1 604.892   1
  -2  -5  -2 12611.6 377.989   3
   2  -5   2 12408.5 557.131   3
   2  -5   3 612.680 149.152   3
  -2  -5  -3 544.621 73.5760   3
  -2  -5  -3 547.074 143.631   1
   2  -5   4 1734.97 240.295   3
  -2  -5  -4 1688.91 100.673   3
  -2  -5  -4 1568.26 241.423   1
  -2  -5  -5 3661.67 368.758   1
   2  -5   5 3739.72 365.356   3
   2  -5   6-37.7470 118.548   3
   2  -5   7 2372.44 316.182   3
   2  -5   8 1449.32 273.320   3
   2  -5   9 34.2376 137.276   3
   2  -5  10 165.357 156.603   3
   2  -5  11 880.554 266.494   3
   2  -5  12 191.916 193.695   3
  -2  -6  13 303.027 170.097   2
  -2  -6  12 104.417 161.137   3
  -2  -6  12 247.721 155.326   2
  -2  -6  11 1853.20 344.314   3
  -2  -6  11 1576.53 289.188   2
  -2  -6  10 94.8376 140.456   2
  -2  -6  10 127.507 158.599   3
  -2  -6   9 474.122 144.891   2
  -2  -6   8 2384.74 306.257   2
  -2  -6   7 5127.72 420.506   2
  -2  -6   6-17.2551 95.5282   2
  -2  -6   5 5423.40 400.996   2
  -2  -6   4 882.880 171.266   2
   2  -6  -3 13669.8 576.777   1
  -2  -6   3 13194.8 602.193   2
   2  -6  -3 13057.6 440.543   3
  -2  -6   2 19787.5 714.924   2
   2  -6  -2 19262.7 580.086   3
   2  -6  -2 19742.1 662.179   1
   2  -6  -1 5278.14 163.184   2
   2  -6  -1 5863.04 347.335   3
   2  -6  -1 6367.84 368.570   1
   2  -6  -1 5413.94 161.531   2
  -2  -6   1 6193.49 404.183   2
   2  -6   0 9954.06 477.785   3
   2  -6   1 4405.87 337.584   3
   2  -6   2 7686.53 468.460   3
  -2  -6  -2 7464.56 496.062   1
   2  -6   3 1529.38 238.264   3
  -2  -6  -3 1024.13 215.855   1
  -2  -6  -4 335.637 134.018   1
   2  -6   4 364.282 138.038   3
  -2  -6  -5 7198.95 538.728   1
   2  -6   5 6628.54 496.993   3
   2  -6   6 201.010 130.842   3
   2  -6   7 542.934 188.798   3
   2  -6   8 1015.71 253.208   3
   2  -6   9 4982.18 514.168   3
   2  -6  10 2653.16 396.454   3
   2  -6  11 290.237 201.501   3
  -2  -7  12 305.499 179.864   2
  -2  -7  11 9.08324 128.033   2
  -2  -7  10 5448.88 502.219   2
  -2  -7  10 4850.98 523.743   3
  -2  -7   9 59.7152 103.965   2
  -2  -7   9 20.5195 123.549   3
  -2  -7   8 3359.11 405.362   3
  -2  -7   8 3344.38 366.764   2
  -2  -7   7 7049.61 500.382   2
  -2  -7   6 1840.45 267.339   2
  -2  -7   5 5473.50 420.186   2
  -2  -7   4 3319.35 323.770   2
   2  -7  -3 1922.98 250.611   1
  -2  -7   3 2220.41 272.952   2
  -2  -7   2 1079.20 190.094   2
   2  -7  -2 878.181 170.470   1
   2  -7  -2 640.875 117.494   3
  -2  -7   1 469.552 145.085   2
   2  -7  -1 404.416 121.544   1
   2  -7  -1 512.288 131.733   3
   2  -7   0 2324.38 253.678   3
   2  -7   1 612.939 155.239   3
  -2  -7  -1 547.751 173.341   1
   2  -7   2 38.5343 102.698   3
  -2  -7  -2 340.259 166.475   1
   2  -7   3 228.939 125.127   3
  -2  -7  -3 273.737 160.835   1
   2  -7   4 85.4302 114.354   3
  -2  -7  -4-30.4710 109.527   1
   2  -7   5 82.5143 147.132   3
  -2  -7  -5 6.49146 123.417   1
   2  -7   6 791.301 221.629   3
   2  -7   7 1173.46 256.413   3
   2  -7   8 581.558 202.185   3
   2  -7   9 1189.33 297.546   3
  -2  -8   9-107.293 155.429   3
  -2  -8   8 430.731 159.525   2
  -2  -8   8 877.257 237.620   3
  -2  -8   7 944.859 219.947   2
  -2  -8   7 1705.08 302.520   3
  -2  -8   6 1595.10 279.832   3
  -2  -8   6 1639.95 264.839   2
  -2  -8   5-102.796 133.287   3
  -2  -8   5-42.1246 85.2213   2
  -2  -8   4 241.893 122.064   3
  -2  -8   4 194.538 119.172   2
  -2  -8   3 687.028 159.535   3
   2  -8  -3 753.943 192.465   1
  -2  -8   3 950.792 196.005   2
  -2  -8   2 981.493 179.750   3
   2  -8  -2 1088.53 206.023   1
  -2  -8   2 1422.64 228.816   2
  -2  -8   1 199.637 108.022   2
  -2  -8   1 414.278 130.203   3
   2  -8  -1 307.064 127.468   1
   2  -8   0 3857.39 341.708   3
   2  -8   0 3471.06 333.861   1
  -2  -8   0 3746.12 363.619   2
  -2  -8  -1-110.947 124.264   1
   2  -8   1 64.1485 101.267   3
   2  -8   2 7006.53 505.070   3
  -2  -8  -2 6533.76 543.910   1
   2  -8   3 1826.87 270.032   3
  -2  -8  -3 2285.45 340.207   1
   2  -8   4 303.787 163.770   3
  -2  -8  -4 306.200 166.249   1
   2  -8   5 872.789 233.460   3
  -2  -8  -5 673.727 205.929   1
   2  -8   6 1005.21 253.538   3
   2  -8   7 486.323 192.511   3
   2  -8   8 329.002 199.865   3
  -2  -9   8 1077.52 269.468   3
  -2  -9   7 112.573 130.049   3
  -2  -9   6 273.237 194.866   3
  -2  -9   5 265.097 148.166   3
  -2  -9   4 1753.48 276.106   3
   2  -9  -3 575.861 184.559   1
   2  -9  -2 20.8070 90.4571   1
  -2  -9   1 155.423 109.504   2
   2  -9  -1 239.439 137.552   1
  -2  -9   0 1430.25 299.501   1
  -2  -9   0 1756.75 264.032   2
   2  -9   0 975.588 203.030   1
   2  -9   1 269.542 141.593   1
  -2  -9  -1 383.233 185.140   1
  -2  -9  -1 432.156 158.762   2
   2  -9   2 84.0231 110.484   3
  -2  -9  -2-18.0973 110.944   1
  -2  -9  -3 81.2058 148.924   1
   2  -9   3 151.101 127.850   3
   2  -9   4 73.7700 100.191   3
  -2  -9  -4 444.523 200.913   1
   2  -9   5 180.552 160.476   3
  -2  -9  -5 128.838 161.675   1
   2  -9   6 488.065 210.626   3
  -3   0  14 242.778 165.915   2
  -3   0  13-3.56747 137.756   2
  -3   0  12 95.9938 123.819   2
  -3   0  11 9037.77 610.075   2
  -3   0  10-99.1309 160.056   2
  -3   0   9 5339.98 430.964   2
  -3   0   8 72.4686 100.759   2
  -3   0   7 10059.1 522.390   2
  -3   0   6 6.84720 87.5106   2
  -3   0   5 4377.44 300.636   2
  -3   0   4-80.5929 90.7067   2
  -3   0   3 44311.7 836.084   2
  -3   0   2-120.380 85.8953   2
  -3   0   1 114053. 1200.11   2
  -3   0   0 5.04168 38.6437   1
   3   0   0 101.104 90.9942   3
   3   0   1 11998.6 436.508   3
  -3   0  -1 12288.8 309.183   1
   3   0   2-3.72292 37.3818   1
   3   0   2 68.8020 98.7811   3
   3   0   3 19206.8 585.030   3
   3   0   3 18194.5 478.964   1
   3   0   4 214.091 82.3983   3
   3   0   5 32105.5 836.967   3
   3   0   6 28.3732 79.2043   3
   3   0   7 11260.5 538.519   3
   3   0   8-17.0087 101.075   3
   3   0   9 1616.37 228.936   3
   3   0  10 77.6137 105.365   3
   3   0  11 561.821 179.196   3
   3   0  12 188.408 142.007   3
   3   0  13 3124.30 384.178   3
  -3  -1  16 41.6042 126.417   3
  -3  -1  14 1195.50 282.047   2
  -3  -1  13 824.895 224.955   2
  -3   1  12 981.612 222.090   2
  -3  -1  12 1389.48 280.160   2
  -3   1  11 2544.11 321.177   2
  -3  -1  11 2813.26 359.722   2
  -3   1  10 4637.44 412.734   2
  -3  -1  10 5495.63 464.547   2
  -3   1   9 6832.04 466.954   2
  -3  -1   9 6991.74 494.469   2
  -3   1   8 22780.8 804.839   2
  -3  -1   8 23190.0 856.494   2
  -3   1   7 639.436 152.254   2
  -3  -1   7 495.949 149.511   2
  -3   1   6 118.745 77.3728   2
  -3  -1   6 29.6032 103.730   2
  -3   1   5 14735.0 525.991   2
  -3  -1   5 15417.0 587.784   2
  -3   1   4 30204.7 690.896   2
  -3  -1   4 29169.5 751.538   2
  -3   1   3 293448. 2015.28   2
  -3  -1   3 293996. 2327.98   2
   3  -1  -3 293785. 2042.63   2
  -3   1   2 47746.9 750.295   2
  -3  -1   2 48780.8 892.680   2
   3  -1  -2 46876.5 750.877   2
   3  -1  -1 214861. 1852.17   3
  -3   1   1 224097. 1514.38   2
   3  -1   0 962.596 151.825   3
   3  -1   1 14399.2 507.802   3
  -3  -1  -1 14099.6 406.412   1
   3   1   1 14631.5 478.387   3
  -3  -1  -2 11759.4 401.917   1
   3  -1   2 11562.7 289.712   1
   3  -1   2 12056.9 475.804   3
   3   1   2 12309.7 441.637   3
   3   1   3 301792. 2216.54   3
   3  -1   3 302842. 2454.83   3
   3  -1   4 11430.2 505.179   3
   3   1   4 11572.3 457.227   3
   3   1   5 3024.65 252.994   3
   3  -1   5 3016.78 275.359   3
   3   1   6 201.388 92.3125   3
   3  -1   6 541.533 145.908   3
   3   1   7 15226.7 600.439   3
   3  -1   7 16058.0 686.342   3
   3   1   8 26852.4 832.586   3
   3  -1   8 27445.8 934.146   3
   3   1   9 57016.2 1263.01   3
   3  -1   9 57025.6 1408.76   3
   3  -1  10 3780.70 400.773   3
   3   1  10 4142.17 361.852   3
   3   1  11 806.626 189.272   3
   3  -1  11 992.799 230.726   3
   3  -1  12 46.6940 121.273   3
   3  -1  13 176.453 164.618   3
   3  -1  14-165.385 132.876   3
  -3  -2  14 860.614 255.988   2
  -3  -2  13 2991.87 404.064   2
  -3  -2  12 845.606 226.157   2
  -3  -2  11 2736.04 356.930   2
  -3   2  10 5442.36 445.430   2
  -3  -2  10 5559.50 483.359   2
  -3  -2   9 3518.01 375.453   2
  -3   2   9 2722.78 311.770   2
  -3  -2   8 1996.70 286.541   2
  -3   2   8 1734.05 241.719   2
  -3  -2   7 280.445 134.798   2
  -3   2   7 235.153 112.432   2
  -3  -2   6 1256.54 199.207   2
  -3   2   6 855.417 156.078   2
  -3  -2   5 2254.69 246.470   2
  -3   2   5 2649.42 220.125   2
  -3   2   4 97118.9 1188.18   2
  -3  -2   4 96646.7 1453.92   2
  -3   2   3 33.6453 50.6118   2
  -3  -2   3-23.2215 91.5733   2
   3  -2  -3 141.732 65.9663   2
   3  -2  -2 3938.46 262.928   3
   3  -2  -2 3515.68 188.131   2
  -3   2   2 3585.13 191.586   2
  -3  -2   2 3523.47 268.390   2
  -3   2   2 3721.42 132.163   1
   3  -2  -1 2250.73 209.611   3
  -3   2   1 2459.83 139.273   2
   3  -2   0 3939.07 283.281   3
  -3   2   0 4511.99 178.255   2
  -3  -2  -1 2216.54 198.981   1
   3  -2   1 2348.15 222.334   3
  -3  -2  -2 442.287 105.687   1
   3  -2   2 506.541 134.323   3
   3  -2   3 521.559 150.594   3
   3   2   3 376.290 99.9131   3
  -3  -2  -3 459.090 124.785   1
   3  -2   4 19020.0 685.558   3
   3   2   4 18283.0 551.066   3
   3   2   5 3558.17 253.147   3
   3  -2   5 3646.19 323.667   3
   3  -2   6 573.184 167.216   3
   3   2   6 475.901 110.284   3
   3  -2   7 692.417 206.214   3
   3   2   7 344.626 105.375   3
   3   2   8 3252.91 284.895   3
   3  -2   8 3160.31 347.470   3
   3   2   9 7142.82 429.652   3
   3  -2   9 7599.95 548.243   3
   3  -2  10 6121.48 511.786   3
   3   2  10 5522.47 398.043   3
   3  -2  11 2019.44 311.332   3
   3  -2  12 467.743 219.547   3
   3  -2  13 3091.55 425.852   3
   3  -2  14 89.5075 155.543   3
  -3  -3  14 194.166 167.388   2
  -3  -3  13-104.326 147.644   2
  -3  -3  12 678.459 210.772   2
  -3  -3  11 565.925 203.629   2
  -3  -3  10 1766.76 306.967   2
  -3  -3   9 18494.0 833.568   2
  -3  -3   8 98505.3 1819.06   2
  -3  -3   7 27400.8 925.584   2
  -3   3   7 27348.1 813.854   2
  -3   3   6 13454.5 530.453   2
  -3  -3   6 13024.9 618.734   2
  -3   3   5 136.717 73.6989   2
  -3  -3   5 42.8586 97.8467   2
  -3   3   4 981.437 116.757   1
  -3  -3   4 707.399 142.180   2
   3  -3  -4 869.598 119.800   2
  -3   3   4 949.523 126.658   2
  -3   3   3 40015.9 662.499   2
   3  -3  -3 38608.6 814.210   3
   3  -3  -3 40059.6 677.873   2
  -3  -3   3 39711.4 952.386   2
  -3   3   3 39832.0 615.357   1
  -3  -3   2 53792.4 1068.07   2
  -3   3   2 55275.4 651.426   2
   3  -3  -2 54174.6 975.160   3
   3  -3  -2 54656.9 655.588   2
  -3   3   1 74859.7 605.965   2
   3  -3  -1 74378.7 1169.47   3
   3  -3   0 269.732 37.2645   1
   3  -3   0 200.042 81.4062   3
   3  -3   1 13096.1 527.961   3
  -3   3  -1 12887.4 216.606   2
  -3   3  -2 2982.66 134.701   2
   3  -3   2 2987.35 269.965   3
  -3  -3  -2 2793.48 259.964   1
   3  -3   3 7720.83 451.857   3
  -3   3  -3 8426.07 277.939   2
  -3  -3  -3 9089.40 466.223   1
  -3  -3  -4 15066.6 626.104   1
  -3   3  -4 14097.1 421.707   2
   3  -3   4 14557.0 639.237   3
   3  -3   5 1289.90 220.597   3
   3   3   5 1387.54 159.302   3
   3  -3   6 5302.44 424.528   3
   3   3   6 5287.08 298.608   3
   3   3   7 10324.2 435.390   3
   3  -3   7 11228.7 636.182   3
   3  -3   8 37877.6 1213.25   3
   3   3   8 39240.2 872.631   3
   3  -3   9 5383.18 487.204   3
   3  -3  10 7507.37 596.356   3
   3  -3  11 1129.92 267.679   3
   3  -3  12 1074.23 268.105   3
   3  -3  13 1275.42 300.675   3
  -3  -4  14 2807.66 431.977   2
  -3  -4  13 939.908 233.226   2
  -3  -4  12 757.352 221.639   2
  -3  -4  11 3628.43 422.054   2
  -3  -4  10 1213.75 250.277   2
  -3  -4   9 10752.9 650.547   2
  -3  -4   8 188.499 138.778   2
  -3  -4   7 19776.7 822.663   2
  -3  -4   6 9270.52 538.052   2
  -3  -4   5 8629.53 495.421   2
   3  -4  -4 1584.25 155.160   2
  -3  -4   4 1947.58 247.852   2
  -3  -4   3-9.37024 91.5051   2
   3  -4  -3 2.33428 33.9409   2
   3  -4  -3 115.703 76.2209   3
   3  -4  -2 2442.10 123.842   2
  -3  -4   2 2869.05 273.282   2
   3  -4  -2 2597.48 230.605   3
   3  -4  -1 8173.00 411.857   3
   3  -4  -1 8164.04 269.394   1
   3  -4   0 6132.03 228.299   1
   3  -4   0 6184.68 370.809   3
   3  -4   1 2382.27 249.418   3
   3  -4   2 977.189 176.589   3
  -3  -4  -2 867.403 172.807   1
   3  -4   3 10343.3 543.405   3
  -3   4  -3 10470.6 238.187   2
  -3  -4  -3 11766.3 572.057   1
  -3  -4  -4 614.003 100.410   3
   3  -4   4 282.388 129.995   3
  -3  -4  -4 769.279 182.798   1
  -3   4  -4 559.882 82.1518   2
   3  -4   5 9971.80 584.162   3
   3  -4   6 1009.05 221.377   3
   3  -4   7 10060.6 633.377   3
   3  -4   8 148.471 157.921   3
   3  -4   9 4368.63 458.651   3
   3  -4  10-185.669 143.735   3
   3  -4  11 743.624 207.667   3
   3  -4  12 356.929 201.279   3
  -3  -5  13 176.406 194.522   2
  -3  -5  12 329.728 193.808   2
  -3  -5  11 2000.43 328.297   2
  -3  -5  10 663.130 211.529   2
  -3  -5   9 666.626 191.540   2
  -3  -5   8 15782.7 773.152   2
  -3  -5   7 10780.5 631.830   2
  -3  -5   6 3504.44 354.926   2
  -3  -5   5 145.571 109.659   2
   3  -5  -4 108.930 62.5327   2
  -3  -5   4 365.651 142.928   2
   3  -5  -3 7397.78 379.473   3
   3  -5  -3 7468.52 262.947   2
  -3  -5   3 7806.23 477.853   2
   3  -5  -2 47.5197 16.8447   2
  -3  -5   2-53.4373 99.7576   2
   3  -5  -2 48.3135 93.7934   3
   3  -5  -1 158.411 66.8768   1
   3  -5  -1 23.9551 87.6344   3
   3  -5   0 4799.08 349.220   3
   3  -5   0 4574.40 247.331   1
   3  -5   1 96.5683 118.382   3
   3  -5   2 1849.58 249.193   3
  -3  -5  -2 1369.35 217.757   1
   3  -5   3 836.047 190.360   3
  -3  -5  -3 899.360 205.300   1
   3  -5   4 225.168 136.996   3
  -3  -5  -4 94.0994 123.424   1
   3  -5   5 1335.48 245.518   3
  -3  -5  -5 804.718 184.803   1
   3  -5   6-298.059 154.849   3
   3  -5   7 80.6528 153.078   3
   3  -5   8 3132.08 402.164   3
   3  -5   9 711.422 234.961   3
   3  -5  10 3218.51 422.564   3
   3  -5  11 2349.88 390.699   3
  -3  -6  12 69.2474 111.685   2
  -3  -6  11 532.109 223.892   2
  -3  -6  10 720.082 217.975   2
  -3  -6   9 972.868 228.427   2
  -3  -6   8 426.636 165.365   2
  -3  -6   7 8541.95 578.407   2
  -3  -6   6 278.124 134.965   2
  -3  -6   5 644.523 159.136   2
   3  -6  -4 4820.77 305.750   3
  -3  -6   4 5160.02 415.943   2
  -3  -6   3 1623.93 237.585   2
   3  -6  -3 1830.86 209.105   3
   3  -6  -2 27715.0 726.856   1
   3  -6  -2 27083.0 788.375   3
  -3  -6   2 27386.6 927.181   2
   3  -6  -1 10415.9 513.926   3
   3  -6  -1 10612.0 440.875   1
  -3  -6   1 10033.1 565.296   2
   3  -6   0 971.244 135.857   1
   3  -6   0 1051.50 192.563   3
   3  -6   1 14649.4 654.060   3
   3  -6   2 10762.7 592.480   3
  -3  -6  -2 10692.9 624.434   1
   3  -6   3 1207.72 217.304   3
  -3  -6  -3 1223.71 237.174   1
   3  -6   4-1.34821 101.461   3
  -3  -6  -4 202.783 165.329   1
  -3  -6  -5 392.119 190.895   1
   3  -6   5 420.918 184.420   3
   3  -6   6 677.573 211.114   3
   3  -6   7 11639.0 745.584   3
   3  -6   8 4287.32 483.906   3
   3  -6   9 932.632 252.594   3
   3  -6  10 320.060 191.604   3
  -3  -7  12 28.8253 115.492   2
  -3  -7  11 527.368 193.747   2
  -3  -7  10 247.357 161.057   2
  -3  -7   9 1069.98 258.849   2
  -3  -7   8 23.2902 145.095   2
  -3  -7   7 656.657 192.287   2
  -3  -7   6 304.142 132.685   2
  -3  -7   5 2344.42 300.427   2
  -3  -7   4 201.980 136.067   2
   3  -7  -3 159.121 82.3415   3
  -3  -7   3 59.3761 102.931   2
  -3  -7   2 369.843 145.601   2
   3  -7  -2 364.078 134.157   1
   3  -7  -2 310.726 128.576   3
   3  -7  -1 606.775 127.860   1
  -3  -7   1 691.872 167.380   2
   3  -7  -1 671.367 155.210   3
   3  -7   0 1054.56 161.229   1
   3  -7   0 888.130 182.415   3
   3  -7   1 1399.46 236.029   3
  -3  -7  -1 914.352 201.900   1
  -3  -7  -2 304.429 173.319   1
   3  -7   2 192.752 133.732   3
   3  -7   3 1168.86 243.664   3
  -3  -7  -3 740.857 202.477   1
   3  -7   4 2217.06 335.869   3
  -3  -7  -4 1908.44 311.713   1
   3  -7   5 901.625 247.804   3
  -3  -7  -5 349.553 172.728   1
   3  -7   6 423.456 188.088   3
   3  -7   7 908.188 254.409   3
   3  -7   8 145.295 164.949   3
  -3  -8  10 242.913 160.952   2
  -3  -8   9 114.050 124.766   2
  -3  -8   9 221.955 143.318   3
  -3  -8   8 114.875 131.240   2
  -3  -8   7 151.782 137.881   2
  -3  -8   6 162.410 117.297   2
  -3  -8   5 5227.51 461.950   2
  -3  -8   4 1505.34 269.808   2
  -3  -8   3 1820.23 279.120   2
  -3  -8   2 1000.28 213.118   2
  -3  -8   1 2799.41 337.607   2
   3  -8  -1 2948.35 307.811   3
  -3  -8   0 502.368 191.079   2
   3  -8   0 477.891 152.319   3
  -3  -8  -1 9425.42 670.365   1
   3  -8   1 9137.12 579.196   3
   3  -8   2 3401.85 371.809   3
  -3  -8  -2 2744.02 375.721   1
   3  -8   3 6065.99 511.508   3
  -3  -8  -3 6353.53 572.721   1
   3  -8   4 2739.02 369.393   3
  -3  -8  -4 1735.15 320.283   1
   3  -8   5 3071.57 405.662   3
  -3  -8  -5 2634.85 391.353   1
   3  -8   6 242.737 174.904   3
   3  -8   7 1536.95 335.369   3
  -3  -9   7 1168.80 271.086   3
  -3  -9   6 25.2826 130.414   3
  -3  -9   5 228.358 157.932   3
  -3  -9   5 286.818 148.843   2
  -3  -9   4 244.525 130.758   3
  -3  -9   4 327.574 168.912   2
  -3  -9   3 271.217 159.149   2
  -3  -9   2 75.9046 117.533   2
  -3  -9   1 455.668 168.080   2
  -3  -9   0 638.190 200.431   1
  -3  -9   0 919.896 209.743   2
  -3  -9  -1 641.797 221.163   1
  -3  -9  -1 150.067 164.908   2
   3  -9   2 145.002 134.785   3
  -3  -9  -2-74.1853 139.237   1
  -3  -9  -3 32.8052 178.994   1
   3  -9   3-32.9986 105.681   3
   3  -9   4 652.972 207.774   3
   3  -9   5 527.093 205.828   3
  -4   0  14 441.432 228.856   2
  -4   0  13 285.939 201.288   2
  -4   0  12 21.7563 143.450   2
  -4   0  11 368.991 189.974   2
  -4   0  10 5128.60 470.154   2
  -4   0   9 24.0028 136.186   2
  -4   0   8 233.743 146.904   2
  -4   0   7 123.690 100.861   2
  -4   0   6 15946.9 643.460   2
  -4   0   5 14.8097 91.0061   2
  -4   0   4 24033.2 708.219   2
  -4   0   3 42.6375 84.5720   2
  -4   0   2 135.065 100.412   2
  -4   0   1 113.599 75.5176   2
  -4   0   0 1250.77 110.912   1
   4   0   0 1388.39 188.767   3
   4   0   1-63.2674 85.9264   3
  -4   0  -1 56.5967 54.1567   1
   4   0   2 18241.8 638.235   3
   4   0   3 186.003 118.276   3
   4   0   4 9064.74 482.981   3
   4   0   5 69.1578 88.0922   3
   4   0   6 9312.17 523.025   3
   4   0   7 49.2460 104.661   3
   4   0   8 1185.53 217.865   3
   4   0   9 176.801 137.623   3
   4   0  10 733.560 212.579   3
   4   0  11 295.859 169.977   3
   4   0  12 7743.51 598.597   3
  -4   1  14 118.528 145.065   2
  -4  -1  14 607.216 222.841   2
  -4   1  13 599.951 199.655   2
  -4  -1  13 300.624 181.699   2
  -4  -1  12 186.066 159.562   2
  -4   1  12 94.3455 123.886   2
  -4  -1  11 1948.04 326.962   2
  -4   1  11 1620.78 291.219   2
  -4   1  10 47994.3 1360.18   2
  -4  -1  10 52260.3 1460.54   2
  -4   1   9 16768.0 763.661   2
  -4  -1   9 17429.9 823.538   2
  -4  -1   8 78088.6 1623.97   2
  -4   1   8 79699.5 1552.07   2
  -4   1   7 9145.22 508.240   2
  -4  -1   7 10268.8 564.383   2
  -4   1   6 7638.26 439.534   2
  -4  -1   6 8879.44 513.116   2
  -4   1   5 25098.0 735.232   2
  -4  -1   5 25129.0 800.717   2
  -4   1   4 53573.4 1027.39   2
  -4  -1   4 54680.0 1127.44   2
  -4   1   3 1880.36 192.144   2
  -4  -1   3 2077.83 227.251   2
  -4   1   2 135004. 1444.62   2
  -4  -1   2 135454. 1680.00   2
  -4   1   1 20.9856 65.5338   2
  -4   1   1 37.5076 18.9230   1
   4  -1   0 1487.97 204.387   3
   4   1   1 741.497 137.896   3
  -4  -1  -1 872.105 124.636   1
   4  -1   1 747.502 145.331   3
  -4  -1  -2 114228. 1334.30   1
   4  -1   2 113061. 1644.78   3
   4   1   2 114300. 1557.35   3
   4   1   3 9351.60 463.272   3
   4  -1   3 8306.28 468.801   3
   4  -1   3 8306.56 304.024   1
   4   1   4 12800.3 550.641   3
   4  -1   4 12627.3 591.107   3
   4   1   5 153.236 106.399   3
   4  -1   5 333.994 132.348   3
   4   1   6 10967.6 541.757   3
   4  -1   6 11359.4 599.294   3
   4   1   7 3898.20 336.017   3
   4  -1   7 3441.58 348.543   3
   4  -1   8 86.7952 110.384   3
   4   1   8 196.865 108.279   3
   4  -1   9 2104.66 292.350   3
   4   1   9 2701.25 301.898   3
   4  -1  10 1557.48 283.611   3
   4   1  10 1706.41 273.018   3
   4  -1  11 38.7437 124.099   3
   4   1  11 262.549 143.535   3
   4  -1  12 178.926 130.363   3
   4  -1  13 566.978 232.179   3
  -4  -2  14 204.205 173.389   2
  -4  -2  13 966.198 266.884   2
  -4   2  12 4069.63 438.987   2
  -4  -2  12 4322.85 468.611   2
  -4  -2  11 2228.43 357.979   2
  -4   2  11 2080.16 299.707   2
  -4  -2  10 735.124 215.567   2
  -4   2  10 475.835 171.008   2
  -4   2   9 14564.1 706.873   2
  -4  -2   9 14506.8 756.519   2
  -4   2   8 12700.8 621.169   2
  -4  -2   8 13128.3 692.303   2
  -4  -2   7 4339.13 391.584   2
  -4   2   7 3675.21 323.801   2
  -4   2   6 972.845 172.083   2
  -4  -2   6 1017.99 206.299   2
  -4   2   5 581.441 119.319   2
  -4  -2   5 414.226 134.312   2
  -4   2   4 5601.12 314.057   2
  -4  -2   4 5598.46 399.151   2
  -4  -2   3 468.206 147.125   2
  -4   2   3 298.165 94.9306   2
  -4  -2   2 846.205 159.958   2
  -4   2   2 571.727 99.4930   2
   4  -2  -2 835.166 167.101   3
  -4   2   1 14440.6 421.987   2
   4  -2  -1 14037.3 568.075   3
  -4   2   0 559.601 89.9603   2
   4  -2   0 701.044 150.628   3
  -4  -2  -1-184.132 108.464   1
   4  -2   1 87.6612 105.500   3
  -4  -2  -2 1123.12 164.011   1
   4  -2   2 1093.27 79.1254   1
   4  -2   2 1361.58 206.505   3
  -4  -2  -3 16001.2 595.467   1
   4   2   3 16643.4 595.029   3
   4  -2   3 16635.7 680.140   3
   4  -2   3 15774.9 380.917   1
   4   2   4 296.950 121.565   3
   4  -2   4 33.1699 115.007   3
   4  -2   5 210.643 127.224   3
   4   2   5 198.674 99.9451   3
   4  -2   6 830.026 186.143   3
   4   2   6 747.060 149.397   3
   4   2   7 9495.14 491.455   3
   4  -2   7 9930.18 613.433   3
   4  -2   8 4301.18 418.043   3
   4   2   8 4002.76 338.569   3
   4  -2   9 1276.16 241.381   3
   4   2   9 794.248 170.253   3
   4  -2  10 474.851 211.419   3
   4  -2  11 298.137 186.764   3
   4  -2  12 3848.58 461.376   3
   4  -2  13 906.361 241.076   3
  -4  -3  13 379.512 187.448   2
  -4  -3  12 2037.77 350.550   2
  -4  -3  11-103.250 149.939   2
  -4  -3  10 978.941 241.463   2
  -4   3  10 648.162 176.362   2
  -4  -3   9 10946.6 675.020   2
  -4   3   9 10617.5 590.249   2
  -4   3   8 11652.5 587.859   2
  -4  -3   8 11205.9 654.503   2
  -4   3   7 5074.36 359.761   2
  -4  -3   7 4739.98 421.695   2
  -4   3   6 3699.40 291.868   2
  -4  -3   6 2886.40 302.556   2
  -4   3   5 13968.9 512.364   2
  -4  -3   5 14395.4 659.786   2
  -4   3   5 14245.6 453.243   1
  -4   3   4 425.685 100.821   2
  -4   3   4 423.578 73.6852   1
  -4  -3   4 324.923 147.025   2
  -4   3   3 22394.3 548.102   2
  -4  -3   3 22717.0 795.343   2
   4  -3  -3 22987.6 544.353   2
   4  -3  -2 4244.38 319.122   3
  -4   3   2 4010.74 210.604   2
  -4  -3   2 4093.91 330.655   2
   4  -3  -1 17166.6 642.545   3
  -4   3   1 17895.3 395.963   2
  -4   3   0 1911.67 123.469   2
   4  -3   0 2063.49 248.452   3
  -4  -3  -1 17806.4 644.356   1
   4  -3   1 16495.8 667.899   3
  -4   3  -1 16382.6 362.284   2
   4  -3   2 23584.8 821.594   3
  -4  -3  -2 24458.6 766.897   1
   4  -3   3 17876.2 726.684   3
  -4  -3  -3 18461.6 697.746   1
   4  -3   4 1879.65 254.100   3
  -4  -3  -4 2272.27 276.154   1
   4  -3   5-189.594 165.817   3
   4  -3   6 640.511 186.634   3
   4   3   6 855.948 153.671   3
   4   3   7 25751.6 789.554   3
   4  -3   7 26828.0 1032.91   3
   4   3   8 3935.60 327.275   3
   4  -3   8 4319.71 454.856   3
   4  -3   9 11546.0 740.070   3
   4  -3  10 1005.50 240.569   3
   4  -3  11 142.349 187.223   3
   4  -3  12 405.712 237.578   3
  -4  -4  13 1072.44 278.454   2
  -4  -4  12 3380.99 438.778   2
  -4  -4  11 507.710 188.286   2
  -4  -4  10 1375.22 278.554   2
  -4  -4   9 638.065 203.124   2
  -4  -4   8 5825.41 502.311   2
  -4  -4   7 256.671 143.568   2
  -4  -4   6-11.1842 94.8951   2
  -4   4   5 2374.86 210.736   2
  -4  -4   5 2453.07 298.353   2
  -4   4   4 12634.8 424.623   2
  -4  -4   4 11865.4 620.253   2
   4  -4  -4 10953.7 408.002   2
  -4   4   3 3093.12 182.867   2
   4  -4  -3 3304.55 286.420   3
  -4  -4   3 3121.92 325.292   2
   4  -4  -3 2968.00 179.685   2
  -4   4   2 5214.58 192.434   2
   4  -4  -2 5054.57 363.481   3
  -4  -4   2 4830.61 382.892   2
   4  -4  -1 70.2069 115.297   3
   4  -4   0 12291.9 586.415   3
   4  -4   1 25541.8 861.760   3
  -4  -4  -1 26012.7 849.778   1
   4  -4   2 29632.0 955.198   3
  -4  -4  -2 30103.1 933.073   1
  -4  -4  -3 15.3205 116.939   1
   4  -4   3-134.464 174.209   3
   4  -4   4-30.2698 120.571   3
  -4  -4  -4 250.012 147.331   1
   4  -4   5 2878.23 337.138   3
   4  -4   6 2755.46 352.793   3
   4  -4   7 10811.6 693.556   3
   4  -4   8 16192.7 874.439   3
   4  -4   9 174.084 115.206   3
   4  -4  10 357.659 184.638   3
   4  -4  11 328.711 173.662   3
  -4  -5  12 77.7110 158.292   2
  -4  -5  11-127.103 149.912   2
  -4  -5  10 267.347 146.169   2
  -4  -5   9 753.711 216.851   2
  -4  -5   8 511.798 179.491   2
  -4  -5   7 342.758 143.922   2
  -4  -5   6 481.726 157.382   2
  -4  -5   5 6385.45 487.336   2
  -4  -5   4 113.716 133.084   2
  -4  -5   3 547.744 159.930   2
   4  -5  -3 737.273 159.085   3
  -4  -5   2 636.097 160.165   2
   4  -5  -2 619.403 147.047   3
   4  -5  -1 2803.20 300.734   3
   4  -5   0 3864.18 354.969   3
   4  -5   0 3917.05 178.516   1
  -4  -5  -1 35.1024 121.794   1
   4  -5   1 51.9018 41.9384   1
   4  -5   1 62.6200 97.4095   3
  -4  -5  -2 279.660 149.158   1
   4  -5   2 287.540 148.284   3
   4  -5   3 5602.61 459.231   3
  -4  -5  -3 6865.81 504.618   1
   4  -5   4 677.145 196.176   3
  -4  -5  -4 793.358 211.546   1
   4  -5   5 2745.00 352.998   3
  -4  -5  -5 2438.80 330.042   1
   4  -5   6 9343.50 654.022   3
   4  -5   7 8606.95 657.465   3
   4  -5   8 2076.91 343.745   3
   4  -5   9 6590.36 614.297   3
   4  -5  10 2767.84 424.409   3
  -4  -6  12 639.079 233.309   2
  -4  -6  11 6.85396 141.008   2
  -4  -6  10 1250.74 292.315   2
  -4  -6   9 1313.82 272.532   2
  -4  -6   8 869.970 240.122   2
  -4  -6   7 728.115 204.882   2
  -4  -6   6 753.240 199.071   2
  -4  -6   5 2235.71 312.638   2
  -4  -6   4 222.347 137.995   2
  -4  -6   3-4.45156 99.4323   2
   4  -6  -3-97.7293 82.4277   3
  -4  -6   2 444.013 161.137   2
   4  -6  -2 632.118 153.951   3
  -4  -6   1 1133.24 233.231   2
   4  -6  -1 998.908 206.769   3
   4  -6   0 11222.7 604.950   3
  -4  -6  -1 11767.5 668.146   1
   4  -6   1 11621.8 637.968   3
   4  -6   2 18413.2 834.568   3
  -4  -6  -2 19262.9 870.841   1
   4  -6   3 21484.8 921.699   3
  -4  -6  -3 22697.6 975.912   1
   4  -6   4 1302.08 275.688   3
  -4  -6  -4 991.411 255.087   1
   4  -6   5 155.411 165.496   3
  -4  -6  -5 532.529 232.215   1
   4  -6   6 2781.26 376.756   3
   4  -6   7-16.9442 158.096   3
   4  -6   8 2632.17 403.463   3
   4  -6   9 406.909 249.258   3
  -4  -7  11 169.500 163.332   2
  -4  -7  10 707.357 224.513   2
  -4  -7   9 205.198 157.342   2
  -4  -7   8 233.204 158.496   2
  -4  -7   7 350.920 170.181   2
  -4  -7   6 7.02631 137.378   2
  -4  -7   5 416.930 185.809   2
  -4  -7   4 541.683 182.026   2
  -4  -7   3 79.3964 122.039   2
   4  -7  -3 209.146 124.080   3
  -4  -7   2 621.514 197.678   2
   4  -7  -2 411.742 148.044   3
  -4  -7   1 225.003 155.152   2
   4  -7  -1 355.379 137.173   3
   4  -7   0 1480.84 244.269   3
  -4  -7  -1 816.483 231.505   1
   4  -7   1 1279.64 234.260   3
  -4  -7  -2 398.742 196.634   1
   4  -7   2 113.129 137.849   3
   4  -7   3 735.746 230.199   3
  -4  -7  -3 65.9684 153.070   1
   4  -7   4 169.752 136.532   3
  -4  -7  -4 173.309 145.764   1
   4  -7   5 2466.33 365.631   3
  -4  -7  -5 2697.55 387.591   1
   4  -7   6 219.006 187.458   3
   4  -7   7 207.395 192.713   3
  -4  -8   9 2702.27 402.381   2
  -4  -8   8 105.054 155.375   2
  -4  -8   7 372.054 196.838   2
  -4  -8   6 624.703 198.757   2
  -4  -8   5 264.158 193.365   2
  -4  -8   4 740.999 225.409   2
  -4  -8   3 1134.91 252.852   2
  -4  -8   2 3447.68 410.752   2
  -4  -8   1 409.176 184.622   2
   4  -8  -1 370.513 141.527   3
   4  -8   0 3983.52 397.902   3
  -4  -8   0 4289.58 467.655   1
  -4  -8   0 3613.65 420.398   2
  -4  -8  -1 188.195 155.990   1
   4  -8   1 369.248 186.593   3
  -4  -8  -2 413.299 189.117   1
   4  -8   2 665.995 210.852   3
  -4  -8  -3 1583.01 328.389   1
   4  -8   3 862.707 228.238   3
   4  -8   4 1955.75 336.966   3
  -4  -8  -4 2083.51 365.583   1
   4  -8   5-31.4682 145.121   3
  -4  -8  -5 367.934 198.053   1
   4  -8   6 1301.36 287.826   3
  -4  -9   7-48.6129 127.035   2
  -4  -9   6 461.163 208.833   2
  -4  -9   5 105.901 137.442   2
  -4  -9   4 330.563 167.915   2
  -4  -9   3-56.0225 114.990   2
  -4  -9   2 241.123 122.677   2
  -4  -9   1 93.0289 141.621   2
  -4  -9   0 805.004 239.996   1
  -4  -9   0 635.072 214.093   2
  -4  -9  -1 208.664 171.346   2
   4  -9   2-172.604 134.815   3
   4  -9   3 150.574 157.964   3
   4  -9   4 861.900 238.506   3
  -5   0  14 1.40343 189.805   2
  -5   0  13 2730.04 398.801   2
  -5   0  12 91.6095 146.067   2
  -5   0  11 4760.12 478.065   2
  -5   0  10-0.99431 139.483   2
  -5   0   9 17538.8 834.942   2
  -5   0   8-29.1918 145.874   2
  -5   0   7 1805.36 272.499   2
  -5   0   6-62.9513 91.9987   2
  -5   0   5 8906.48 493.352   2
  -5   0   4-30.8095 93.7346   2
  -5   0   3 5169.59 356.845   2
  -5   0   2 69.3511 97.1175   2
  -5   0   1 675.541 147.867   2
  -5   0   0 12.2427 48.2689   1
   5   0   0 68.7171 125.409   3
   5   0   1 2851.50 299.837   3
   5   0   2 125.662 128.667   3
   5   0   3 231.039 136.586   3
   5   0   4 194.897 144.297   3
   5   0   5 2561.68 300.096   3
   5   0   6 138.755 136.805   3
   5   0   7 17908.5 819.861   3
   5   0   8 279.721 170.113   3
   5   0   9 10339.5 661.487   3
   5   0  10 19.3409 108.717   3
   5   0  11 5584.33 527.981   3
   5   0  12-115.872 143.665   3
  -5   1  14 372.936 189.257   2
  -5  -1  13 308.491 194.362   2
  -5   1  13 295.279 155.333   2
  -5  -1  12 223.990 193.776   2
  -5   1  12-56.8797 146.748   2
  -5   1  11 4578.76 463.055   2
  -5  -1  11 4436.40 469.737   2
  -5   1  10 7140.84 540.891   2
  -5  -1  10 8734.20 636.612   2
  -5   1   9 54074.9 1403.74   2
  -5  -1   9 54336.4 1474.87   2
  -5   1   8 957.754 226.184   2
  -5  -1   8 1223.22 251.266   2
  -5   1   7 5380.30 395.733   2
  -5  -1   7 6550.71 481.216   2
  -5   1   6 651.236 155.314   2
  -5  -1   6 820.539 192.380   2
  -5   1   5 8005.63 460.806   2
  -5  -1   5 7353.59 469.238   2
  -5   1   4 15288.9 590.659   2
  -5  -1   4 15649.4 664.781   2
  -5  -1   3 550.023 161.791   2
  -5   1   3 617.221 124.363   2
  -5   1   2 15242.0 554.575   2
  -5  -1   2 15584.8 637.514   2
   5  -1  -1 6078.15 424.155   3
  -5   1   1 5933.61 343.763   2
  -5  -1   1 5929.15 403.611   2
  -5   1   1 6037.58 164.312   1
  -5  -1   0 447.686 98.7992   1
  -5   1   0 494.372 111.165   2
   5  -1   0 540.132 164.201   3
  -5  -1  -1 51.8600 80.8682   1
   5  -1   1 104.000 109.536   3
  -5  -1  -2 6872.79 361.325   1
   5   1   2 7409.03 458.364   3
   5  -1   2 7253.05 476.402   3
   5   1   3 1891.16 250.310   3
   5  -1   3 1442.67 228.852   3
   5   1   4 1635.58 227.824   3
   5  -1   4 1444.07 234.689   3
   5   1   5 8065.26 499.201   3
   5  -1   5 8869.33 562.556   3
   5   1   6 259.018 125.514   3
   5  -1   6 233.643 159.277   3
   5   1   7 3379.36 364.620   3
   5  -1   7 3758.92 391.261   3
   5   1   8-180.671 154.990   3
   5  -1   8 76.2163 167.186   3
   5   1   9 1382.17 250.367   3
   5  -1   9 1243.12 271.841   3
   5   1  10 607.485 192.844   3
   5  -1  10 609.361 204.318   3
   5  -1  11 554.947 214.474   3
   5  -1  12 327.272 186.193   3
  -5   2  14 258.037 188.236   2
  -5  -2  13 22.2945 159.114   2
  -5   2  13-11.2062 133.844   2
  -5  -2  12 3109.75 419.603   2
  -5   2  12 2855.58 378.705   2
  -5  -2  11 204.760 171.008   2
  -5   2  11 326.344 176.021   2
  -5  -2  10 318.213 170.941   2
  -5   2  10 195.841 157.746   2
  -5   2   9 1682.24 266.100   2
  -5  -2   9 1972.32 318.596   2
  -5   2   8 45.8617 103.080   2
  -5  -2   8 174.945 149.805   2
  -5   2   7 4324.45 360.936   2
  -5  -2   7 4055.88 408.165   2
  -5   2   6 3140.63 290.916   2
  -5  -2   6 2583.79 307.028   2
  -5   2   5 92.4069 88.7129   2
  -5  -2   5-52.0146 122.411   2
  -5   2   4 8729.86 435.143   2
  -5  -2   4 8719.54 526.208   2
  -5   2   3 9358.09 423.040   2
  -5  -2   3 9766.12 543.795   2
  -5  -2   2 1141.47 194.892   2
  -5   2   2 1303.55 152.617   2
   5  -2  -1 6734.73 447.698   3
  -5   2   1 7085.68 343.395   2
   5  -2   0 52194.7 1251.01   3
  -5   2   0 53295.8 923.298   2
   5  -2   1 23192.6 838.741   3
  -5  -2  -1 22685.2 692.675   1
   5  -2   2 24837.1 885.643   3
  -5  -2  -2 24825.5 752.121   1
  -5  -2  -3 1462.85 207.408   1
   5  -2   3 1382.52 230.709   3
   5   2   4 4069.31 339.573   3
   5  -2   4 3194.40 350.289   3
   5   2   5 2845.82 295.278   3
   5  -2   5 2471.15 327.880   3
   5   2   6 15139.0 684.365   3
   5  -2   6 15849.0 797.294   3
   5   2   7 14729.8 682.192   3
   5  -2   7 14414.2 779.014   3
   5   2   8 1443.77 233.557   3
   5  -2   8 1234.42 257.201   3
   5   2   9 2668.94 316.626   3
   5  -2   9 2719.33 378.917   3
   5  -2  10 650.251 248.682   3
   5  -2  11 2304.18 376.597   3
  -5  -3  13 6.39191 123.156   2
  -5  -3  12 3212.69 442.613   2
  -5   3  12 3414.01 421.180   2
  -5  -3  11 2241.73 354.242   2
  -5   3  11 2220.81 324.723   2
  -5   3  10 3953.36 399.085   2
  -5  -3  10 4028.48 458.119   2
  -5  -3   9 2403.27 352.687   2
  -5   3   9 2668.89 312.415   2
  -5  -3   8 1625.71 279.510   2
  -5   3   8 1460.39 220.483   2
  -5   3   7 119.495 101.579   2
  -5  -3   7 86.1130 158.130   2
  -5   3   6 18117.9 664.917   2
  -5  -3   6 17837.0 810.239   2
  -5   3   5 614.063 125.585   2
  -5  -3   5 495.862 167.002   2
  -5   3   4 3692.32 269.775   2
  -5  -3   4 3461.47 346.701   2
  -5   3   3 10324.0 412.319   2
  -5  -3   3 10967.9 603.122   2
   5  -3  -2 5441.48 406.718   3
  -5   3   2 5895.35 291.737   2
  -5  -3   2 6253.85 455.548   2
  -5   3   1 8.82317 46.7974   2
   5  -3  -1 107.814 117.611   3
  -5   3   0 476.319 89.3263   2
   5  -3   0 354.914 151.906   3
  -5  -3  -1 2633.30 272.289   1
  -5   3  -1 2376.88 179.340   2
   5  -3   1 2444.68 305.451   3
   5  -3   2 36388.1 1124.82   3
  -5  -3  -2 37552.7 1009.11   1
  -5  -3  -3-108.340 134.551   1
   5  -3   3 144.975 131.223   3
   5  -3   4 126.872 127.932   3
   5  -3   5 120.228 117.575   3
   5  -3   6 2131.51 328.163   3
   5   3   7 253.604 119.752   3
   5  -3   7 235.900 141.621   3
   5  -3   8 916.780 248.001   3
   5  -3   9 119.608 183.470   3
   5  -3  10 649.219 234.992   3
  -5  -4  12 591.926 255.892   2
  -5  -4  11 3840.89 472.802   2
  -5  -4  10 422.385 187.977   2
  -5  -4   9 42.3968 133.689   2
  -5   4   8 3896.56 352.023   2
  -5  -4   8 3731.49 438.091   2
  -5  -4   7 1189.19 230.273   2
  -5   4   7 1472.11 206.138   2
  -5  -4   6 204.357 123.231   2
  -5   4   6 27.9259 76.8029   2
  -5  -4   5 439.910 175.493   2
  -5   4   5 656.813 126.724   2
  -5  -4   4 1402.39 259.706   2
  -5   4   4 1133.72 142.904   2
  -5  -4   3 301.048 162.494   2
   5  -4  -3 420.255 141.828   3
  -5   4   3 531.485 90.8665   2
  -5  -4   2 1990.18 281.672   2
   5  -4  -2 2466.31 288.717   3
   5  -4  -1 1977.27 262.994   3
   5  -4   0 25606.1 923.628   3
   5  -4   1 40638.2 1192.97   3
  -5  -4  -1 40653.6 1118.49   1
   5  -4   2 32810.8 1106.09   3
  -5  -4  -2 33035.5 1018.71   1
   5  -4   3 14974.4 759.893   3
  -5  -4  -3 15566.0 725.775   1
  -5  -4  -4 910.491 233.699   1
   5  -4   4 417.865 195.445   3
   5  -4   5 516.445 191.838   3
   5  -4   6 4853.82 482.242   3
   5  -4   7 1174.40 283.656   3
   5  -4   8 109.718 182.513   3
   5  -4   9 124.502 162.788   3
  -5  -5  11 40.5935 118.929   2
  -5  -5  10 451.187 211.475   2
  -5  -5   9 99.5358 147.837   2
  -5  -5   8 468.126 194.134   2
  -5  -5   7 1477.67 284.022   2
  -5  -5   6 2889.14 364.986   2
  -5  -5   5 47.8796 137.621   2
  -5  -5   4 366.639 174.162   2
  -5  -5   3 5622.85 484.432   2
   5  -5  -3 5346.45 417.631   3
  -5  -5   2 286.109 153.571   2
   5  -5  -2 215.145 125.079   3
  -5  -5   1 2215.92 310.459   2
   5  -5  -1 2412.28 303.156   3
   5  -5   0 1081.37 219.397   3
   5  -5   1 10056.8 625.267   3
  -5  -5  -1 9993.17 605.823   1
   5  -5   2 5626.87 482.290   3
  -5  -5  -2 5703.42 468.655   1
  -5  -5  -3 206.212 150.665   1
   5  -5   3 407.179 190.388   3
  -5  -5  -4 488.772 194.569   1
   5  -5   4 695.996 212.281   3
   5  -5   5 411.844 226.834   3
   5  -5   6 1223.45 269.632   3
   5  -5   7 2511.27 384.487   3
   5  -5   8 2039.73 351.647   3
  -5  -6  10 1696.73 344.631   2
  -5  -6   9 1547.16 313.859   2
  -5  -6   8 1513.81 300.612   2
  -5  -6   7 190.482 177.133   2
  -5  -6   6 644.396 212.685   2
  -5  -6   5 145.321 115.386   2
  -5  -6   4 613.945 195.538   2
  -5  -6   3 305.208 160.537   2
   5  -6  -3 18.9833 98.6940   3
  -5  -6   2 811.872 209.838   2
   5  -6  -2 459.838 152.330   3
  -5  -6   1 492.095 177.662   2
   5  -6  -1 890.735 209.130   3
   5  -6   0 658.883 174.253   3
   5  -6   1 3370.75 383.596   3
  -5  -6  -1 3335.98 376.615   1
  -5  -6  -2 1055.76 231.848   1
   5  -6   2 1423.32 261.374   3
  -5  -6  -3 691.198 234.727   1
   5  -6   3 988.676 251.211   3
  -5  -6  -4 1036.27 256.716   1
   5  -6   4 1117.28 256.493   3
  -5  -6  -5 724.831 229.240   1
   5  -6   5 837.699 237.993   3
   5  -6   6 62.2991 160.582   3
   5  -6   7 348.428 222.615   3
  -5  -7   9 168.686 127.019   2
  -5  -7   8 201.529 172.208   2
  -5  -7   7 215.409 136.168   2
  -5  -7   6 206.879 166.703   2
  -5  -7   5 487.175 194.575   2
  -5  -7   4 252.718 145.792   2
  -5  -7   3 323.961 184.266   2
   5  -7  -3-90.4697 88.8708   3
  -5  -7   2 74.7629 131.256   2
   5  -7  -2 212.549 145.784   3
  -5  -7   1 407.361 152.998   2
   5  -7  -1 8.99050 111.819   3
  -5  -7   0 1148.75 245.416   1
   5  -7   0 1061.13 231.003   3
  -5  -7  -1 138.524 133.674   1
   5  -7   1-75.1844 113.668   3
  -5  -7  -2 133.933 173.517   1
   5  -7   2 44.3023 104.798   3
  -5  -7  -3 3034.10 401.468   1
   5  -7   3 2730.25 385.293   3
  -5  -7  -4 280.292 208.196   1
   5  -7   4 236.382 186.042   3
  -5  -7  -5 3086.11 429.833   1
   5  -7   5 3107.10 434.654   3
   5  -7   6 1159.55 296.426   3
  -5  -8   7 213.285 158.496   2
  -5  -8   6 157.609 156.104   2
  -5  -8   5 274.683 168.875   2
  -5  -8   4-5.65951 106.052   2
  -5  -8   3-113.034 144.517   2
  -5  -8   2 304.526 144.140   2
  -5  -8   1 1845.28 332.923   2
   5  -8  -1 1662.55 282.534   3
  -5  -8   0 77.6935 125.262   1
   5  -8   0 348.767 186.220   3
  -5  -8  -1 78.3968 150.360   1
   5  -8   1 247.223 144.960   3
  -5  -8  -2 161.411 203.202   1
   5  -8   2 311.325 213.425   3
  -5  -8  -3 889.962 258.113   1
   5  -8   3 923.366 257.704   3
   5  -8   4 103.119 175.008   3
  -5  -9   4-43.6739 129.327   2
  -5  -9   3 144.291 112.321   2
  -5  -9   2 170.549 169.148   2
  -5  -9   1 401.781 210.982   2
  -5  -9   0 446.232 213.436   2
   5  -9   2-25.7868 134.142   3
  -6   0  13 248.716 190.572   2
  -6   0  12 1935.11 350.879   2
  -6   0  11 1.16658 136.612   2
  -6   0  10 113.432 147.852   2
  -6   0   9-35.7998 112.751   2
  -6   0   8 706.706 196.181   2
  -6   0   7 296.158 156.520   2
  -6   0   6 1702.79 259.268   2
  -6   0   5-52.3485 102.023   2
  -6   0   4 13353.5 629.139   2
  -6   0   3-216.292 139.822   2
  -6   0   2 14066.8 634.244   2
  -6   0   1 38.2219 130.132   2
  -6   0   1 27.7850 49.3735   1
  -6   0   0 120017. 1196.98   1
   6   0   1 223.628 181.949   3
   6   0   2 37448.0 1154.12   3
   6   0   3-69.5174 115.818   3
   6   0   4 18038.0 829.428   3
   6   0   5-90.1629 147.105   3
   6   0   6 20055.4 904.347   3
   6   0   7 89.3566 162.216   3
   6   0   8 7178.52 576.798   3
   6   0   9 382.909 195.370   3
   6   0  10 571.434 200.838   3
   6   0  11 15.8925 126.100   3
  -6  -1  13 126.731 187.706   2
  -6   1  13 505.171 232.747   2
  -6   1  12 760.432 245.760   2
  -6  -1  12 1535.08 329.037   2
  -6   1  11 467.911 197.287   2
  -6  -1  11 149.255 139.022   2
  -6   1  10 1386.36 273.666   2
  -6  -1  10 1272.90 272.835   2
  -6   1   9 2047.90 313.571   2
  -6  -1   9 2128.75 324.597   2
  -6   1   8 684.916 163.450   2
  -6  -1   8 462.615 182.627   2
  -6  -1   7 2254.83 310.784   2
  -6   1   7 2734.93 319.862   2
  -6   1   6 3949.08 365.363   2
  -6  -1   6 3840.22 383.737   2
  -6   1   5 2943.63 305.559   2
  -6  -1   5 2853.18 319.435   2
  -6   1   4 714.398 154.045   2
  -6  -1   4 892.687 203.064   2
  -6  -1   3 547.666 156.399   2
  -6   1   3 319.863 102.739   2
  -6  -1   2 271.480 145.589   2
  -6   1   2-32.1538 96.6813   2
  -6  -1   1 5848.77 332.195   1
  -6   1   1 6150.60 398.931   2
  -6  -1   1 6449.16 455.573   2
  -6  -1   0 2458.17 221.358   1
   6  -1   0 2928.56 343.250   3
  -6   1   0 2901.58 275.437   2
  -6  -1  -1 1867.27 203.297   1
   6  -1   1 1547.88 265.843   3
   6  -1   2 974.051 226.495   3
   6   1   3 542.135 171.898   3
   6  -1   3 320.297 155.315   3
   6   1   4 481.012 175.134   3
   6  -1   4 760.839 192.932   3
   6   1   5 1884.81 271.222   3
   6  -1   5 1888.99 302.013   3
   6   1   6 94.9826 114.840   3
   6  -1   6 236.856 134.330   3
   6   1   7 39.5056 118.440   3
   6  -1   7-28.7156 131.874   3
   6   1   8 225.440 155.400   3
   6  -1   8 9.62952 149.752   3
   6   1   9-62.4247 111.788   3
   6  -1   9 185.916 190.880   3
   6   1  10 118.775 119.504   3
   6  -1  10 347.534 224.769   3
   6  -1  11-9.84716 125.065   3
  -6   2  13 644.875 250.913   2
  -6  -2  12 568.115 235.902   2
  -6   2  12 839.938 253.463   2
  -6  -2  11 3451.89 437.451   2
  -6   2  11 3414.75 412.703   2
  -6   2  10 162.410 139.321   2
  -6  -2  10 421.022 207.578   2
  -6   2   9 2601.10 338.855   2
  -6  -2   9 2382.24 348.089   2
  -6   2   8 938.668 216.605   2
  -6  -2   8 767.623 220.729   2
  -6   2   7 1511.39 239.139   2
  -6  -2   7 1563.58 267.033   2
  -6   2   6 107.689 89.5208   2
  -6  -2   6-118.824 162.641   2
  -6   2   5 7608.53 454.227   2
  -6  -2   5 7701.58 543.345   2
  -6   2   4 256.065 113.955   2
  -6  -2   4 25.5700 116.640   2
  -6  -2   3 154.890 138.373   2
  -6   2   3 72.0796 84.8961   2
  -6  -2   2 212.198 144.259   2
  -6   2   2 241.376 103.939   2
   6  -2  -1 9418.02 588.907   3
  -6   2   1 10816.2 480.118   2
  -6  -2   1 11060.3 629.551   2
   6  -2   0 39673.9 1201.76   3
  -6  -2   0 39652.5 948.186   1
  -6   2   0 40291.7 920.178   2
   6  -2   1 40330.7 1227.94   3
  -6   2  -1 39902.7 930.689   2
  -6  -2  -1 41842.7 999.443   1
  -6  -2  -2 30742.7 885.668   1
   6  -2   2 29599.9 1071.95   3
   6  -2   3 419.183 208.293   3
   6  -2   4 1839.69 298.339   3
   6   2   5 770.907 187.931   3
   6  -2   5 895.495 226.188   3
   6   2   6 3679.27 379.891   3
   6  -2   6 3867.70 433.643   3
   6   2   7 2283.35 314.509   3
   6  -2   7 2577.48 366.069   3
   6   2   8 2845.05 350.718   3
   6  -2   8 3034.21 419.097   3
   6  -2   9 690.391 257.960   3
   6  -2  10 1367.47 325.910   3
  -6   3  13-47.1177 143.291   2
  -6  -3  12 415.762 240.321   2
  -6   3  12 49.2432 164.010   2
  -6   3  11 4077.09 434.370   2
  -6  -3  11 4460.21 517.243   2
  -6   3  10 7021.09 544.361   2
  -6  -3  10 6381.57 588.154   2
  -6  -3   9 1708.36 316.755   2
  -6   3   9 2168.89 298.345   2
  -6   3   8 4893.12 411.394   2
  -6  -3   8 6030.57 551.625   2
  -6   3   7 362.971 131.958   2
  -6  -3   7 611.500 197.025   2
  -6   3   6 613.197 152.964   2
  -6  -3   6 559.560 192.124   2
  -6   3   5 220.198 108.703   2
  -6  -3   5 59.1239 123.089   2
  -6   3   4 3939.45 302.408   2
  -6  -3   4 3114.59 365.734   2
  -6  -3   3-100.111 150.420   2
  -6   3   3 142.563 89.1080   2
   6  -3  -2 10801.5 643.881   3
  -6   3   2 11717.5 472.984   2
  -6  -3   2 11226.2 656.964   2
  -6   3   1 3677.49 254.912   2
   6  -3  -1 3507.74 379.471   3
  -6  -3   1 4062.08 402.504   2
  -6  -3   0 947.461 171.521   1
   6  -3   0 827.854 217.508   3
  -6   3   0 860.955 127.242   2
  -6  -3  -1 68.5969 107.618   1
   6  -3   1 331.634 182.469   3
  -6  -3  -2 28.4712 90.5528   1
   6  -3   2-51.2918 146.383   3
  -6  -3  -3 311.761 163.949   1
   6  -3   3 283.845 153.412   3
   6  -3   4 769.610 205.134   3
   6  -3   5 2289.20 355.691   3
   6  -3   6 400.108 212.750   3
   6  -3   7 41.9358 126.930   3
   6  -3   8 537.738 217.921   3
   6  -3   9 1333.49 312.960   3
  -6  -4  11 4866.83 550.763   2
  -6  -4  10 1385.40 318.759   2
  -6   4  10 1899.37 299.888   2
  -6  -4   9 2202.30 365.041   2
  -6   4   9 1488.62 258.060   2
  -6  -4   8 157.888 139.891   2
  -6  -4   7 366.891 192.960   2
  -6  -4   6 925.474 218.558   2
  -6  -4   5 567.062 206.558   2
  -6  -4   4 1031.31 241.190   2
  -6  -4   3 153.064 170.291   2
  -6  -4   2 73.2667 116.867   2
   6  -4  -2-9.26286 116.960   3
  -6  -4   1 1618.60 286.876   2
   6  -4  -1 1267.35 255.631   3
  -6  -4   0 29.2673 103.394   1
   6  -4   0 247.854 139.698   3
   6  -4   1 4538.09 450.898   3
  -6  -4  -1 4230.56 380.546   1
  -6  -4  -2 1895.41 269.503   1
   6  -4   2 1988.78 321.718   3
  -6  -4  -3 319.446 172.898   1
   6  -4   3 634.923 231.250   3
   6  -4   4 488.416 185.151   3
   6  -4   5 530.834 189.824   3
   6  -4   6 221.878 181.479   3
   6  -4   7 3000.95 430.246   3
   6  -4   8 143.026 173.356   3
  -6  -5  10 1860.28 351.541   2
  -6  -5   9 410.490 176.730   2
  -6  -5   8 2087.08 350.191   2
  -6  -5   7 1026.42 267.231   2
  -6  -5   6 1538.58 291.148   2
  -6  -5   5 1407.77 283.678   2
  -6  -5   4-0.55469 142.847   2
  -6  -5   3 2271.91 347.731   2
   6  -5  -3 1777.92 278.405   3
   6  -5  -2 2414.49 330.107   3
  -6  -5   2 3341.92 406.273   2
  -6  -5   1-24.1658 127.601   2
   6  -5  -1-79.0299 122.598   3
  -6  -5   0 59.1681 137.652   1
   6  -5   0 46.9352 121.341   3
  -6  -5  -1 479.420 160.653   1
   6  -5   1 705.361 204.594   3
  -6  -5  -2 2164.28 317.104   1
   6  -5   2 3014.60 390.757   3
   6  -5   3 1441.71 287.506   3
  -6  -5  -3 2008.87 309.003   1
  -6  -5  -4 297.184 202.642   1
   6  -5   4-63.5824 151.808   3
   6  -5   5 2320.38 361.424   3
   6  -5   6 152.467 156.249   3
  -6  -6   9 4284.17 518.152   2
  -6  -6   8 126.168 160.492   2
  -6  -6   7 153.955 162.227   2
  -6  -6   6 288.666 153.356   2
  -6  -6   5-4.94723 146.376   2
  -6  -6   4 107.966 154.166   2
  -6  -6   3 623.397 242.613   2
   6  -6  -3 293.792 146.763   3
  -6  -6   2 141.931 189.551   2
   6  -6  -2-59.8515 126.293   3
  -6  -6   1 23.0458 120.937   2
   6  -6  -1 391.751 178.881   3
  -6  -6   0 550.472 188.774   1
   6  -6   0 740.758 228.887   3
  -6  -6  -1 19.1845 107.236   1
   6  -6   1 247.392 156.466   3
  -6  -6  -2 253.674 143.502   1
   6  -6   2 197.809 131.937   3
  -6  -6  -3 1210.71 264.596   1
   6  -6   3 963.930 253.224   3
   6  -6   4 612.933 238.638   3
  -6  -6  -4 1053.66 267.291   1
   6  -6   5 290.980 221.812   3
  -6  -7   7 678.668 244.469   2
  -6  -7   6 102.412 141.165   2
  -6  -7   5 611.258 250.489   2
  -6  -7   4-24.0561 109.373   2
  -6  -7   3 793.217 254.421   2
   6  -7  -3 923.797 225.351   3
  -6  -7   2 270.873 173.805   2
   6  -7  -2 122.870 133.957   3
  -6  -7   1 982.329 259.158   2
   6  -7  -1 726.566 211.567   3
  -6  -7   0 38.0761 167.526   1
  -6  -7   0 93.2367 153.102   2
   6  -7   0 170.167 180.959   3
  -6  -7  -1 1131.75 248.205   1
   6  -7   1 981.315 252.486   3
  -6  -7  -2 654.958 209.442   1
   6  -7   2 525.709 201.823   3
  -6  -7  -3 75.3051 183.650   1
   6  -7   3 403.574 231.551   3
  -6  -7  -4 465.721 181.865   1
   6  -7   4 1046.19 290.771   3
   6  -8  -1 153.192 162.780   3
   6  -8   0-232.600 156.479   3
   6  -8   1 316.014 191.797   3
   6  -8   2 472.927 243.654   3
  -7   0  12 21.8888 142.332   2
  -7   0  11 1859.93 347.019   2
  -7   0  10 66.8175 162.034   2
  -7   0   9 1803.80 317.903   2
  -7   0   8-89.8089 138.634   2
  -7   0   7 4343.22 435.986   2
  -7   0   6-38.8639 94.8400   2
  -7   0   5 6209.73 486.669   2
  -7   0   4-118.630 104.037   2
  -7   0   3 370.522 118.830   2
  -7   0   2-74.0471 118.331   2
  -7   0   1 52975.0 1333.09   2
  -7   0   0 135.340 144.966   2
   7   0   2 181.385 134.749   3
   7   0   3 336.026 191.204   3
   7   0   4 66.7175 126.928   3
   7   0   5 391.004 170.461   3
   7   0   6 396.804 182.626   3
   7   0   7 227.230 176.058   3
   7   0   8 53.4490 168.519   3
   7   0   9 101.132 123.038   3
  -7   1  12 211.843 177.067   2
  -7  -1  12 442.783 195.524   2
  -7   1  11 489.034 199.247   2
  -7  -1  11-51.7621 148.160   2
  -7   1  10 248.465 154.542   2
  -7  -1  10 488.082 192.853   2
  -7   1   9 1032.52 245.004   2
  -7  -1   9 712.619 218.383   2
  -7   1   8 404.584 149.404   2
  -7  -1   8 345.829 163.624   2
  -7   1   7 1179.03 222.467   2
  -7  -1   7 898.850 234.430   2
  -7   1   6 185.690 131.388   2
  -7  -1   6 182.365 151.084   2
  -7   1   5 364.120 136.314   2
  -7  -1   5 190.239 141.682   2
  -7   1   4 1844.11 255.932   2
  -7  -1   4 1812.65 280.647   2
  -7   1   3 14.4953 104.839   2
  -7  -1   3 237.025 123.174   2
  -7  -1   2 721.068 208.385   2
  -7   1   2 414.180 134.638   2
  -7   1   1 1930.09 257.604   2
  -7  -1   1 2153.10 304.171   2
  -7   1   0 1621.11 238.991   2
  -7  -1   0 1620.52 282.705   2
  -7   1  -1 350.022 144.082   2
   7  -1   1 216.061 162.825   3
   7  -1   2 181.458 138.987   3
   7  -1   3 174.858 126.955   3
   7   1   4 297.920 161.040   3
   7  -1   4 97.6929 149.379   3
   7   1   5 123.156 122.455   3
   7  -1   5 214.058 155.425   3
   7   1   6 309.318 154.064   3
   7  -1   6 321.044 170.921   3
   7   1   7-168.917 151.904   3
   7  -1   7 405.685 201.546   3
   7   1   8 536.156 216.790   3
   7  -1   8 518.900 228.939   3
   7   1   9 110.703 145.643   3
  -7   2  12 992.932 274.204   2
  -7   2  11 3172.41 415.522   2
  -7  -2  11 3419.09 462.671   2
  -7   2  10 650.755 201.363   2
  -7  -2  10 899.371 266.967   2
  -7   2   9 427.573 162.142   2
  -7  -2   9 273.176 141.955   2
  -7   2   8 283.324 138.503   2
  -7  -2   8 315.195 181.121   2
  -7   2   7 23.5928 112.538   2
  -7  -2   7-115.229 151.024   2
  -7   2   6 2259.07 286.591   2
  -7  -2   6 2423.92 332.918   2
  -7   2   5 256.662 124.930   2
  -7  -2   5 217.100 156.994   2
  -7   2   4 303.956 129.069   2
  -7  -2   4 259.918 151.496   2
  -7  -2   3 793.840 205.720   2
  -7   2   3 952.954 176.696   2
  -7   2   2 9371.97 508.258   2
  -7  -2   2 9539.43 632.209   2
  -7  -2   1 11952.4 551.255   1
  -7   2   1 12576.1 579.032   2
  -7  -2   1 12911.1 725.473   2
   7  -2   0 4057.74 440.888   3
  -7   2   0 4588.10 352.144   2
  -7  -2   0 4795.40 354.164   1
   7  -2   1 12114.9 739.612   3
  -7   2  -1 11437.0 562.716   2
  -7  -2  -1 12059.1 567.950   1
   7  -2   2 5618.71 522.024   3
   7  -2   3 237.941 142.895   3
   7  -2   4 5045.28 511.565   3
   7  -2   5 246.298 152.743   3
   7  -2   6 2744.47 386.399   3
   7   2   7 162.430 153.745   3
   7  -2   7-5.37249 147.359   3
  -7   3  12 962.296 247.900   2
  -7   3  11 447.691 184.855   2
  -7  -3  10 288.840 202.158   2
  -7   3  10 248.843 164.109   2
  -7   3   9 1797.94 274.402   2
  -7  -3   9 1819.33 347.194   2
  -7   3   8 520.510 176.546   2
  -7  -3   8 617.198 223.303   2
  -7   3   7 85.4445 113.040   2
  -7  -3   7 253.112 165.064   2
  -7  -3   6 52.5008 122.858   2
  -7  -3   5 2534.47 356.997   2
  -7  -3   4 250.200 149.731   2
  -7  -3   3 46.1498 110.731   2
  -7  -3   2 1150.03 266.904   2
  -7  -3   1 612.783 158.883   1
  -7  -3   1 625.006 210.615   2
   7  -3  -1 847.903 244.339   3
  -7  -3   0-102.876 106.362   1
   7  -3   0 158.898 146.707   3
  -7  -3  -1 646.671 170.175   1
   7  -3   1 136.534 149.360   3
  -7  -3  -2 84.3112 103.288   1
   7  -3   2 83.2198 148.886   3
   7  -3   3 1456.96 305.745   3
   7  -3   4 1286.48 281.635   3
   7  -3   5 196.658 177.551   3
   7  -3   6 923.428 259.477   3
  -7  -4   9 1070.72 296.703   2
  -7  -4   8 170.303 161.779   2
  -7  -4   7 93.2506 151.274   2
  -7  -4   6 1551.87 320.252   2
  -7  -4   5 20.6641 153.575   2
  -7  -4   4 545.414 199.543   2
  -7  -4   3 386.905 191.551   2
  -7  -4   2 1608.70 307.992   2
  -7  -4   1 187.174 126.432   1
  -7  -4   1 221.969 193.934   2
   7  -4  -1 195.396 193.374   3
  -7  -4   0 396.095 135.722   1
   7  -4   0 761.898 215.250   3
  -7  -4  -1 541.847 176.760   1
   7  -4   1 240.262 165.529   3
   7  -4   2 6804.45 598.497   3
  -7  -4  -2 7502.66 543.426   1
  -7  -4  -3 243.304 184.975   1
   7  -4   3 73.0519 151.027   3
   7  -4   4 2141.20 361.591   3
   7  -4   5 948.973 271.733   3
  -7  -5   8 969.168 282.459   2
  -7  -5   7 71.0622 134.185   2
  -7  -5   6 411.689 186.272   2
  -7  -5   5 666.058 252.146   2
  -7  -5   4 647.385 212.693   2
  -7  -5   3 2294.35 361.221   2
  -7  -5   2 380.312 220.976   2
   7  -5  -2 542.636 192.658   3
  -7  -5   1 1980.70 297.635   1
  -7  -5   1 1646.26 315.915   2
   7  -5  -1 2043.04 336.363   3
  -7  -5   0 1351.06 296.013   2
  -7  -5   0 1142.01 244.376   1
   7  -5   0 1495.40 303.572   3
   7  -5   1-57.1315 132.595   3
  -7  -5  -1-26.1660 112.605   1
  -7  -5  -2-65.7803 130.546   1
   7  -5   2 233.694 221.271   3
  -7  -5  -3 81.1795 152.379   1
   7  -5   3-101.424 140.932   3
   7  -5   4 1817.47 351.337   3
  -7  -6   6 47.9741 123.818   2
  -7  -6   5-26.3638 142.362   2
  -7  -6   4 71.8094 147.279   2
  -7  -6   3 476.090 217.895   2
  -7  -6   2 4.74456 147.089   2
   7  -6  -2 243.122 147.991   3
  -7  -6   1-18.3646 157.003   1
  -7  -6   1 385.920 205.549   2
   7  -6  -1 209.755 158.928   3
  -7  -6   0 266.668 194.074   2
  -7  -6   0 166.246 146.833   1
   7  -6   0 274.301 193.024   3
   7  -6   1 217.979 161.041   3
  -7  -6  -1 34.7326 133.061   1
  -7  -6  -2 103.936 152.037   1
   7  -6   2 459.418 210.171   3
  -7  -6  -3 573.659 195.363   1
  -7  -6  -4 172.644 182.675   1
   7  -7  -2 476.327 211.092   3
  -7  -7   1 3719.27 478.394   1
   7  -7  -1 3897.44 469.646   3
  -7  -7   0 3744.50 467.001   1
   7  -7   0 2973.41 421.188   3
   7  -7   1 533.119 210.662   3
  -7  -7  -1 230.232 128.945   1
  -8   0  11 364.997 195.352   2
  -8   0  10 1477.43 308.120   2
  -8   0   9 53.4058 164.844   2
  -8   0   8-25.4928 137.001   2
  -8   0   7 39.1861 139.993   2
  -8   0   6 2309.96 335.850   2
  -8   0   5-16.1297 103.720   2
  -8   0   4 272.297 155.126   2
  -8   0   3 175.024 145.877   2
  -8   0   2 1296.47 244.591   2
  -8   0   1-146.220 123.914   2
  -8   0   0 443.629 177.855   2
  -8   0  -1-20.5767 122.739   2
   8   0   4 1335.56 274.049   3
   8   0   5-31.1047 126.105   3
   8   0   6 1700.34 350.564   3
  -8   1  11 47.7837 149.544   2
  -8   1  10 1104.09 269.577   2
  -8  -1  10 1023.30 264.860   2
  -8   1   9 83.6385 136.224   2
  -8  -1   9 100.359 169.076   2
  -8   1   8-7.29456 117.283   2
  -8  -1   8 164.669 130.676   2
  -8   1   7 42.2625 120.090   2
  -8  -1   7-18.9652 160.567   2
  -8   1   6 537.331 167.606   2
  -8  -1   6 482.326 195.837   2
  -8   1   5 445.334 158.050   2
  -8  -1   5 587.131 190.426   2
  -8   1   4 314.443 152.124   2
  -8  -1   4 221.563 150.779   2
  -8   1   3 297.659 151.371   2
  -8  -1   3 215.060 155.316   2
  -8  -1   2 247.742 170.035   2
  -8   1   2 181.060 112.109   2
  -8   1   1 595.973 156.823   2
  -8  -1   1 902.933 242.495   2
  -8   1   0 83.1210 118.426   2
  -8  -1   0 90.4636 121.142   2
  -8   1  -1-37.5445 105.178   2
  -8  -1  -1 25.9691 138.218   2
  -8   1  -2 1.87116 92.5388   2
   8  -1   2 711.647 237.308   3
   8  -1   3 609.662 217.282   3
   8  -1   4 67.3766 122.314   3
   8  -1   5 117.487 153.595   3
   8   1   7 364.215 217.621   3
  -8   2  11 390.076 203.294   2
  -8   2  10 2307.75 349.809   2
  -8   2   9 192.903 140.767   2
  -8  -2   9 91.6321 168.812   2
  -8   2   8 246.881 163.593   2
  -8  -2   8-50.4679 137.768   2
  -8   2   7 272.551 131.527   2
  -8  -2   7 137.022 122.483   2
  -8   2   6 2115.22 296.515   2
  -8  -2   6 2200.43 359.468   2
  -8  -2   5 516.754 204.862   2
  -8  -2   4 416.154 179.746   2
  -8  -2   3 2650.01 384.102   2
  -8  -2   2 167.683 142.051   2
  -8  -2   1 6734.57 581.359   2
  -8  -2   0 3310.26 409.696   2
   8  -2   1 4822.52 519.744   3
   8  -2   2 311.246 167.767   3
   8  -2   3 83.1521 168.302   3
   8  -2   4 139.433 148.053   3
   8  -2   5 943.894 280.396   3
  -8  -3   8 256.833 212.088   2
  -8  -3   7 386.120 187.012   2
  -8  -3   6 381.498 204.904   2
  -8  -3   5 268.002 171.210   2
  -8  -3   4 104.284 156.088   2
  -8  -3   3 1356.24 284.490   2
  -8  -3   2 162.200 124.304   2
  -8  -3   1 1759.46 321.274   2
  -8  -3   0 1325.31 295.959   2
   8  -3   0 1345.69 300.419   3
   8  -3   1 797.873 222.447   3
   8  -3   2 399.402 238.580   3
   8  -3   3 405.582 189.412   3
  -8  -4   7-81.6617 135.668   2
  -8  -4   6-138.405 150.998   2
  -8  -4   5 171.104 155.011   2
  -8  -4   4 1161.73 276.143   2
  -8  -4   3 2014.17 362.404   2
  -8  -4   2 1647.14 325.893   2
  -8  -4   1 3468.06 459.659   2
  -8  -4   0 2929.96 419.712   2
   8  -4   0 2576.49 393.317   3
   8  -4   1 2128.16 382.791   3
   8  -4   2 1199.51 296.908   3
  -8  -5   3 1192.87 311.806   2
  -8  -5   2 5015.46 500.629   1
  -8  -5   2 6128.58 627.471   2
  -8  -5   1 3688.15 481.088   2
   8  -5  -1 3700.71 482.600   3
  -8  -5   1 3591.73 418.557   1
   8  -5   0 1686.47 348.423   3
  -8  -5   0 829.935 232.125   1
  -8  -5  -1 1431.23 288.118   1
  -8  -6   2-1.28757 141.509   1
  -8  -6   1 133.417 166.104   1
  -8  -6   0 228.717 200.552   1
  -8  -6  -1 1421.89 302.734   1
  -9   0   9 770.604 235.721   2
  -9   0   8 191.197 173.429   2
  -9   0   7 480.085 208.374   2
  -9   0   6-53.5524 141.188   2
  -9   0   5 489.806 189.985   2
  -9   0   4 274.093 174.073   2
  -9   0   3 2619.14 364.712   2
  -9   0   2 219.978 157.541   2
  -9   0   1 13.6638 144.543   2
  -9   0   0 424.065 185.558   2
  -9   0  -1 466.383 193.514   2
  -9   1   9-28.5953 153.141   2
  -9   1   8-113.186 116.292   2
  -9  -1   8 78.5704 134.793   2
  -9   1   7 234.586 159.394   2
  -9  -1   7 358.926 185.177   2
  -9   1   6 122.331 122.960   2
  -9  -1   6 104.486 110.874   2
  -9  -1   5 902.227 242.585   2
  -9  -1   4 260.507 180.749   2
  -9  -1   3 1508.37 330.511   2
  -9  -1   2 372.249 182.584   2
  -9  -1   1 2996.56 414.085   2
  -9  -1   0 438.879 200.390   2
  -9  -1  -1 224.244 168.782   2
  -9  -1  -2-3.23992 149.808   2
  -9  -2   6 369.724 194.387   2
  -9  -2   5-42.9116 131.167   2
  -9  -2   4 618.269 235.758   2
  -9  -2   3 341.502 192.906   2
  -9  -2   2 254.910 194.565   2
  -9  -2   1 43.7565 173.264   2
  -9  -2   0 325.511 180.696   2
  -9  -2  -1 42.2693 136.332   2
  -9  -2  -2-102.947 180.557   2
  -9  -3   4 898.787 256.350   2
  -9  -3   3 2505.04 413.651   2
  -9  -3   2 4024.31 508.580   2
  -9  -3   1 1964.22 355.327   2
  -9  -3   0 1778.67 352.514   2
 -10  -1   3 405.214 224.417   2
 -10  -1   2 3381.97 465.720   2
   0   0   0    0.00    0.00   0
TITL DMPD in P2(1)/n
REM P2(1)/n (#14 in standard setting)
CELL 0.71073   7.378099   8.005045  12.130596  90.0000  99.7669  90.0000
ZERR    4.00   0.000589   0.000572   0.000820   0.0000   0.0070   0.0000
LATT  1
SYMM -x+1/2, y+1/2,-z+1/2
SFAC C H N O
UNIT 24.00 40.00 8.00 8.00
TREF
HKLF 4
END
;
_shelx_hkl_checksum     61072
_shelx_res_file
;
TITL dmpd_a.res in P2(1)/n
    shelx.res
    created by SHELXL-2018/3 at 14:42:25 on 15-Aug-2024
CELL 0.71073 7.3781 8.005 12.1306 90 99.767 90
ZERR 4 0.0006 0.0006 0.0008 0 0.007 0
LATT 1
SYMM 0.5-X,0.5+Y,0.5-Z
SFAC C H N O
UNIT 24 40 8 8
SIZE 0.370X0.320X0.290
L.S. 10
PLAN  5
CONF
MORE -1
FMAP 2 2 60
ACTA
EQIV $1 x+1/2, -y+1/2, z-1/2
HTAB C5 O2_$1
EQIV $2 x-1/2, -y+1/2, z-1/2
HTAB C2 O2_$2
BOND $H
LIST 6
MERG 2
HTAB
WGHT    0.083900    0.247900
FVAR      11.42202
O2    4    0.493189    0.226213    0.625869    11.00000    0.06370    0.08159 =
         0.03195    0.00623    0.00818   -0.01205
O1    4    0.800949    0.338161    0.557699    11.00000    0.04455    0.09866 =
         0.04384    0.00666   -0.00828   -0.01533
N1    3    0.649754    0.359226    0.380311    11.00000    0.04550    0.04998 =
         0.03182    0.00174    0.00450   -0.00554
N2    3    0.351602    0.198248    0.447168    11.00000    0.03756    0.04804 =
         0.03927   -0.00286    0.00228   -0.00668
C4    1    0.662410    0.319030    0.487829    11.00000    0.03583    0.04548 =
         0.03066   -0.00126   -0.00044    0.00027
C3    1    0.492350    0.242183    0.525898    11.00000    0.03879    0.03842 =
         0.03076    0.00001    0.00234    0.00314
C5    1    0.799454    0.448932    0.341498    11.00000    0.06499    0.07062 =
         0.05439    0.00228    0.02497   -0.01157
AFIX 137
H5A   2    0.899882    0.462273    0.402473    11.00000   -1.50000
H5B   2    0.756751    0.556833    0.313902    11.00000   -1.50000
H5C   2    0.840112    0.386644    0.282610    11.00000   -1.50000
AFIX   0
C1    1    0.477092    0.345184    0.302997    11.00000    0.06528    0.06417 =
         0.02985    0.00605   -0.00546   -0.00578
AFIX  23
H1A   2    0.502520    0.333921    0.227477    11.00000   -1.20000
H1B   2    0.406408    0.446718    0.306177    11.00000   -1.20000
AFIX   0
C2    1    0.367001    0.201132    0.328586    11.00000    0.05721    0.06488 =
         0.03768   -0.00329   -0.01135   -0.00542
AFIX  23
H2A   2    0.245130    0.207406    0.283752    11.00000   -1.20000
H2B   2    0.424361    0.098582    0.309359    11.00000   -1.20000
AFIX   0
C6    1    0.191475    0.117048    0.479096    11.00000    0.04401    0.07377 =
         0.07736   -0.00919    0.01179   -0.01559
AFIX 137
H6A   2    0.223240    0.073267    0.553547    11.00000   -1.50000
H6B   2    0.151882    0.027484    0.428037    11.00000   -1.50000
H6C   2    0.093814    0.196898    0.476737    11.00000   -1.50000
AFIX   0
HKLF 4
REM  dmpd_a.res in P2(1)/n
REM wR2 = 0.1814, GooF = S = 1.065, Restrained GooF = 1.065 for all data
REM R1 = 0.0634 for 1194 Fo > 4sig(Fo) and 0.0849 for all 1624 data
REM 93 parameters refined using 0 restraints
END
WGHT      0.0839      0.2486
REM Instructions for potential hydrogen bonds
HTAB C5 O2_$1
HTAB C2 O2_$2
REM Highest difference peak  0.454,  deepest hole -0.206,  1-sigma level  0.048
Q1    1   0.3205  0.3173  0.3396  11.00000  0.05    0.45
Q2    1   0.1438  0.1774  0.5412  11.00000  0.05    0.23
Q3    1   0.0916  0.1423  0.4201  11.00000  0.05    0.22
Q4    1   0.7391  0.4307  0.5461  11.00000  0.05    0.21
Q5    1   0.5019  0.2412  0.3026  11.00000  0.05    0.20
;
_shelx_res_checksum     22269
