# Supplementary material for: 1,4-Di­methyl­piperazine-2,3-dione
Source: IUCrdata. 2024 Oct 4;9(Pt 10):x240936. doi: 10.1107/S2414314624009362 (PMC11660176; doi:10.1107/S2414314624009362)
Supplement: Supplementary file 2 [file x-09-x240936-Isup2.hkl]

data_I                                                                          
_shelx_title ' dmpd_a.res in P2(1)/n'                                           
_shelx_refln_list_code          4                                               
_shelx_F_calc_maximum       91.14                                               
_exptl_crystal_F_000       304.00                                               
_reflns_d_resolution_high  0.7338                                               
                                                                                
loop_                                                                           
 _space_group_symop_operation_xyz                                               
 'x, y, z'                                                                      
 '-x+1/2, y+1/2, -z+1/2'                                                        
 '-x, -y, -z'                                                                   
 'x-1/2, -y-1/2, z-1/2'                                                         
                                                                                
_cell_length_a     7.3781                                                       
_cell_length_b     8.0050                                                       
_cell_length_c    12.1306                                                       
_cell_angle_alpha  90.000                                                       
_cell_angle_beta   99.767                                                       
_cell_angle_gamma  90.000                                                       
                                                                                
_shelx_F_squared_multiplier     1.000                                           
                                                                                
loop_                                                                           
 _refln_index_h                                                                 
 _refln_index_k                                                                 
 _refln_index_l                                                                 
 _refln_F_squared_calc                                                          
 _refln_F_squared_meas                                                          
 _refln_F_squared_sigma                                                         
 _refln_observed_status                                                         
   2   0   0        184.72        232.22         4.23 o                         
   4   0   0          8.53          9.88         0.73 o                         
   6   0   0        907.46        919.94         9.17 o                         
   8   0   0          2.68          3.40         1.36 o                         
   1   1   0         47.58         43.07         1.44 o                         
   2   1   0        440.77        412.52         5.90 o                         
   3   1   0         13.10          7.38         1.16 o                         
   4   1   0         11.00         11.41         1.57 o                         
   5   1   0          4.43          3.70         0.52 o                         
   6   1   0         19.45         20.78         1.19 o                         
   7   1   0         11.57         12.42         1.40 o                         
   8   1   0          0.14          0.66         0.65 o                         
   9   1   0          4.61          3.36         1.54 o                         
   0   2   0       7139.65       5987.17        15.72 o                         
   1   2   0       8305.74       7665.04        21.92 o                         
   2   2   0        923.49        918.34         8.43 o                         
   3   2   0         44.27         33.46         2.20 o                         
   4   2   0          7.74          4.62         0.59 o                         
   5   2   0        425.89        405.58         5.69 o                         
   6   2   0        310.21        305.93         4.44 o                         
   7   2   0         39.21         34.92         1.67 o                         
   8   2   0         25.29         25.37         3.14 o                         
   9   2   0          0.54          2.50         1.39 o                         
   1   3   0          6.61         12.05         0.72 o                         
   2   3   0        212.75        234.69         4.02 o                         
   3   3   0          0.15          1.98         0.27 o                         
   4   3   0         13.49         14.90         0.85 o                         
   5   3   0          4.01          3.42         0.59 o                         
   6   3   0          6.47          6.76         0.71 o                         
   7   3   0          0.61          0.05         1.00 o                         
   8   3   0         13.30         10.24         1.62 o                         
   9   3   0          8.65         13.63         2.70 o                         
   0   4   0         30.82         33.21         1.71 o                         
   1   4   0        658.56        693.44         8.40 o                         
   2   4   0        438.20        401.30         7.19 o                         
   3   4   0         41.91         47.11         1.49 o                         
   4   4   0         77.47         94.22         4.49 o                         
   5   4   0        215.24        196.27         7.08 o                         
   6   4   0          0.68          0.94         0.84 o                         
   7   4   0          5.99          4.23         1.40 o                         
   8   4   0         19.05         21.10         2.20 o                         
   1   5   0        205.79        191.48         2.81 o                         
   2   5   0        118.03        123.84         4.35 o                         
   3   5   0         42.14         35.66         1.55 o                         
   4   5   0         30.38         29.94         1.22 o                         
   5   5   0          9.73          8.29         1.68 o                         
   6   5   0          1.70          0.40         0.70 o                         
   7   5   0          8.48         10.11         1.23 o                         
   8   5   0         12.06          9.47         3.28 o                         
   0   6   0         58.67         59.36         2.78 o                         
   1   6   0         30.61         26.19         0.99 o                         
   2   6   0         66.47         76.30         3.66 o                         
   3   6   0          9.12          7.66         0.85 o                         
   4   6   0         71.50         86.02         4.64 o                         
   5   6   0          4.96          5.05         1.34 o                         
   6   6   0          3.46          4.91         1.12 o                         
   7   6   0          0.86          1.76         0.77 o                         
   8   6   0          1.76          1.75         1.54 o                         
   1   7   0        153.93        148.67         2.54 o                         
   2   7   0         14.61         17.82         1.94 o                         
   3   7   0          9.32          7.58         0.93 o                         
   4   7   0          9.87         11.35         1.87 o                         
   5   7   0          7.79          8.46         1.29 o                         
   6   7   0          0.01          0.76         0.73 o                         
   7   7   0         23.42         25.78         2.96 o                         
   0   8   0          2.26          3.22         0.79 o                         
   1   8   0          1.34          1.19         0.54 o                         
   2   8   0         23.93         28.31         1.53 o                         
   3   8   0          3.76          3.74         0.91 o                         
   4   8   0         25.06         30.35         1.88 o                         
   5   8   0          1.43          1.43         1.04 o                         
   6   8   0          0.02         -1.20         1.20 o                         
   1   9   0         12.67          7.43         1.16 o                         
   2   9   0         10.06         10.66         1.48 o                         
   3   9   0          4.53          6.12         1.11 o                         
   4   9   0          3.21          5.52         1.22 o                         
   5   9   0          0.52          3.42         1.64 o                         
   0  10   0          2.11          4.01         1.53 o                         
   1  10   0          0.05         -0.36         1.11 o                         
  -9   0   1          0.72          0.10         1.11 o                         
  -7   0   1        415.35        406.06        10.22 o                         
  -5   0   1          8.11          5.18         1.13 o                         
  -3   0   1        937.14        874.22         9.20 o                         
   1   0   1       3801.69       3502.79        10.39 o                         
   3   0   1         69.38         93.46         1.93 o                         
   5   0   1         19.55         21.86         2.30 o                         
   9   0   1          4.41          3.57         1.48 o                         
  -9   1   1         16.80         22.97         3.17 o                         
  -8   1   1          4.29          5.48         1.18 o                         
  -7   1   1         14.75         15.55         1.51 o                         
  -6   1   1         44.90         46.72         1.71 o                         
  -5   1   1         65.58         46.10         1.01 o                         
  -4   1   1          0.42          0.26         0.14 o                         
  -3   1   1       1549.27       1690.06        35.40 o                         
  -2   1   1        150.30        175.17         2.35 o                         
  -1   1   1        732.17        679.65         3.33 o                         
   0   1   1        277.06        318.39         2.96 o                         
   1   1   1        137.23        118.61         1.63 o                         
   2   1   1         48.41         68.96         1.65 o                         
   3   1   1         91.02        109.97         2.03 o                         
   4   1   1          4.23          6.13         0.60 o                         
   5   1   1          0.44          0.57         0.50 o                         
   6   1   1         12.25         13.51         1.24 o                         
   7   1   1          2.46          2.20         0.83 o                         
   8   1   1          0.03         -0.08         0.64 o                         
   9   1   1          2.36          1.72         1.29 o                         
  -9   2   1          0.38          0.34         1.33 o                         
  -8   2   1         53.46         51.62         4.46 o                         
  -7   2   1         99.06         95.16         2.68 o                         
  -6   2   1         88.90         80.56         3.52 o                         
  -5   2   1         49.67         53.35         2.09 o                         
  -4   2   1        115.67        109.61         2.60 o                         
  -3   2   1         12.83         18.39         0.89 o                         
  -2   2   1        627.84        599.26         2.73 o                         
  -1   2   1       6246.82       6015.52        20.25 o                         
   0   2   1        545.16        615.50         3.02 o                         
   1   2   1        682.10        685.09         7.31 o                         
   2   2   1         42.88         42.39         1.40 o                         
   3   2   1         14.30         17.45         1.14 o                         
   4   2   1          0.07         -0.36         1.04 o                         
   5   2   1        172.84        175.48         4.09 o                         
   6   2   1        319.99        312.05         4.57 o                         
   7   2   1         93.24         90.73         2.70 o                         
   8   2   1         33.27         36.96         3.98 o                         
   9   2   1          0.11          0.32         1.04 o                         
  -9   3   1         14.10         15.06         2.72 o                         
  -8   3   1          8.96         13.49         2.46 o                         
  -7   3   1          4.21          5.21         0.86 o                         
  -6   3   1         27.75         28.59         1.44 o                         
  -5   3   1          0.03          0.28         0.38 o                         
  -4   3   1        121.31        135.68         2.79 o                         
  -3   3   1        593.74        573.03         4.12 o                         
  -2   3   1       1219.45       1198.22        11.55 o                         
  -1   3   1        361.42        390.81         3.03 o                         
   0   3   1         26.21         26.49         0.97 o                         
   1   3   1         12.52          5.79         0.34 o                         
   2   3   1         75.93         63.07         2.85 o                         
   3   3   1         99.63         99.02         1.54 o                         
   4   3   1        130.21        128.02         2.94 o                         
   5   3   1         17.89         18.83         1.03 o                         
   6   3   1          1.99          1.27         1.01 o                         
   7   3   1          2.61          3.11         1.96 o                         
   8   3   1          5.30          6.12         1.71 o                         
  -8   4   1         25.19         26.58         3.52 o                         
  -7   4   1          1.45          1.53         0.71 o                         
  -6   4   1         11.81         11.07         1.46 o                         
  -5   4   1         17.02         15.16         2.02 o                         
  -4   4   1          0.09          0.54         0.88 o                         
  -3   4   1         61.46         62.60         1.73 o                         
  -2   4   1       1294.17       1219.08         7.91 o                         
  -1   4   1        301.25        334.40         3.72 o                         
   0   4   1         39.25         30.11         0.91 o                         
   1   4   1        119.70        144.09         2.36 o                         
   2   4   1         11.96         10.03         1.33 o                         
   3   4   1         15.12         18.26         1.91 o                         
   4   4   1        232.21        197.63         4.64 o                         
   5   4   1        340.14        311.56         6.25 o                         
   6   4   1         32.74         33.45         2.23 o                         
   7   4   1          2.12          2.97         1.16 o                         
   8   4   1         12.35         16.31         2.93 o                         
  -8   5   1         24.58         28.01         2.03 o                         
  -7   5   1         13.47         14.59         1.40 o                         
  -6   5   1          0.61         -0.40         0.68 o                         
  -5   5   1         19.24         17.79         1.66 o                         
  -4   5   1         25.17         21.49         2.31 o                         
  -3   5   1          0.17          0.77         0.52 o                         
  -2   5   1        236.93        221.35         3.80 o                         
  -1   5   1        632.14        583.82         5.89 o                         
   0   5   1         34.86         32.45         1.46 o                         
   1   5   1         38.98         43.28         1.35 o                         
   2   5   1          5.72          6.88         1.32 o                         
   3   5   1          0.01          0.74         0.91 o                         
   4   5   1          0.52          0.39         0.28 o                         
   5   5   1         73.59         76.84         3.34 o                         
   6   5   1          5.05          4.50         0.97 o                         
   7   5   1          0.21         -0.31         0.66 o                         
   8   5   1         10.43         10.97         2.21 o                         
  -8   6   1          0.40          1.02         1.27 o                         
  -7   6   1          2.73          1.35         0.79 o                         
  -6   6   1          0.41          1.32         1.41 o                         
  -5   6   1          3.42          5.44         1.53 o                         
  -4   6   1          8.58          8.14         1.19 o                         
  -3   6   1         89.17         79.76         2.21 o                         
  -2   6   1         49.61         42.48         1.68 o                         
  -1   6   1          0.05         -0.03         0.34 o                         
   0   6   1         11.39         10.01         0.68 o                         
   1   6   1         16.20         19.70         0.83 o                         
   2   6   1         26.58         33.77         2.59 o                         
   3   6   1        116.70        112.29         5.01 o                         
   4   6   1         94.79         89.62         3.54 o                         
   5   6   1         26.99         25.70         2.06 o                         
   6   6   1          1.98          0.86         0.87 o                         
   7   6   1          0.03          0.90         0.79 o                         
   8   6   1          7.39         10.90         2.32 o                         
  -7   7   1         24.78         29.22         2.57 o                         
  -6   7   1          5.38          6.50         1.26 o                         
  -5   7   1          1.23          1.36         1.53 o                         
  -4   7   1          3.31          2.26         0.79 o                         
  -3   7   1          2.49          4.98         0.65 o                         
  -2   7   1          2.20          3.55         0.58 o                         
  -1   7   1         88.35         83.80         1.94 o                         
   0   7   1        112.79         91.87         1.94 o                         
   1   7   1          0.43          0.69         0.44 o                         
   2   7   1          2.44          4.49         0.89 o                         
   3   7   1         14.23          8.97         1.86 o                         
   4   7   1          5.16          8.41         1.78 o                         
   5   7   1          0.40          0.18         0.82 o                         
   6   7   1          9.59          8.15         1.36 o                         
   7   7   1          3.09          2.65         1.16 o                         
  -6   8   1          0.00          1.17         1.25 o                         
  -5   8   1          8.57         13.37         1.65 o                         
  -4   8   1          2.63          2.97         0.86 o                         
  -3   8   1         18.36         22.10         1.74 o                         
  -2   8   1          2.56          2.32         0.53 o                         
  -1   8   1          0.19          0.09         0.59 o                         
   0   8   1         16.36         14.69         2.12 o                         
   1   8   1          5.13          6.67         0.99 o                         
   2   8   1          0.00         -0.11         0.67 o                         
   3   8   1         71.06         71.00         3.36 o                         
   4   8   1          1.06          2.07         0.92 o                         
   5   8   1          0.03          1.26         0.80 o                         
   6   8   1          2.56          2.42         1.47 o                         
  -5   9   1          1.67          3.08         1.62 o                         
  -4   9   1          0.52          0.71         1.09 o                         
  -3   9   1          0.39          3.49         1.29 o                         
  -2   9   1          0.00          1.48         0.66 o                         
  -1   9   1          2.44          3.36         1.18 o                         
   0   9   1         41.41         37.68         3.55 o                         
   1   9   1          4.07          6.12         1.77 o                         
   2   9   1          2.10          2.74         0.70 o                         
   3   9   1          0.01          2.76         1.88 o                         
   4   9   1          0.85          1.60         1.31 o                         
  -1  10   1          1.17          3.32         1.33 o                         
   0  10   1          0.43          2.11         1.37 o                         
   1  10   1          7.82          8.86         3.03 o                         
  -8   0   2          9.26          9.94         1.87 o                         
  -6   0   2        112.27        107.82         4.86 o                         
  -4   0   2          2.89          1.04         0.77 o                         
  -2   0   2        598.19        693.45         7.39 o                         
   0   0   2       3476.94       3535.51        12.94 o                         
   2   0   2        916.13        974.66         6.17 o                         
   4   0   2        134.41        139.82         4.89 o                         
   6   0   2        296.24        287.04         8.85 o                         
 -10   1   2         23.77         25.92         3.57 o                         
  -9   1   2          2.94          2.85         1.40 o                         
  -8   1   2          2.08          1.59         0.72 o                         
  -7   1   2          3.47          4.16         1.18 o                         
  -6   1   2          0.53          0.68         1.16 o                         
  -5   1   2        116.26        117.98         3.21 o                         
  -4   1   2        948.71       1036.28         8.40 o                         
  -3   1   2        328.06        365.68         3.51 o                         
  -2   1   2        164.25        208.22         2.99 o                         
  -1   1   2       1160.61       1109.36         5.64 o                         
   0   1   2        562.28        562.20         3.83 o                         
   1   1   2        820.65        756.17         3.49 o                         
   2   1   2       1022.75       1047.06         7.25 o                         
   3   1   2        102.32         90.69         1.46 o                         
   4   1   2        844.00        873.29         6.61 o                         
   5   1   2         55.24         54.67         1.87 o                         
   6   1   2          7.79          7.47         1.74 o                         
   7   1   2          0.02          1.39         1.07 o                         
   8   1   2          0.16          1.54         2.72 o                         
   9   1   2          0.00         -0.02         1.15 o                         
  -9   2   2          0.76          1.95         1.49 o                         
  -8   2   2          2.31          1.29         1.09 o                         
  -7   2   2         71.48         72.35         3.04 o                         
  -6   2   2          2.26          1.76         0.65 o                         
  -5   2   2         11.49          9.56         0.92 o                         
  -4   2   2          6.93          5.46         0.72 o                         
  -3   2   2         25.47         28.06         0.65 o                         
  -2   2   2         12.28         15.09         0.43 o                         
  -1   2   2       3523.14       3686.85        22.42 o                         
   0   2   2       1319.91       1420.37        11.14 o                         
   1   2   2        410.82        392.87         2.45 o                         
   2   2   2          8.58          9.90         0.82 o                         
   3   2   2          9.03          3.59         0.64 o                         
   4   2   2          7.54          8.68         0.52 o                         
   5   2   2        182.71        190.33         4.39 o                         
   6   2   2        237.80        232.17         5.23 o                         
   7   2   2         38.82         43.07         4.00 o                         
   8   2   2          0.98          2.39         1.29 o                         
   9   2   2          0.10         -0.79         1.38 o                         
  -9   3   2         26.77         30.85         3.90 o                         
  -8   3   2          1.50          1.24         0.95 o                         
  -7   3   2          4.63          8.82         2.05 o                         
  -6   3   2         89.34         87.13         2.53 o                         
  -5   3   2         50.65         44.95         1.61 o                         
  -4   3   2         30.19         31.32         1.19 o                         
  -3   3   2        377.43        419.21         2.98 o                         
  -2   3   2        648.07        684.29         5.10 o                         
  -1   3   2        270.20        258.58         2.62 o                         
   0   3   2        766.76        756.61         4.80 o                         
   1   3   2          0.07         -0.02         0.11 o                         
   2   3   2         21.77         24.11         0.69 o                         
   3   3   2         18.54         22.63         0.84 o                         
   4   3   2        183.85        184.42         4.30 o                         
   5   3   2        293.50        283.93         5.76 o                         
   6   3   2          1.02         -0.02         0.59 o                         
   7   3   2          0.00          0.64         0.65 o                         
   8   3   2          0.35          3.06         1.83 o                         
  -8   4   2         14.43         12.63         2.50 o                         
  -7   4   2         12.04         12.33         2.36 o                         
  -6   4   2          0.01          0.25         0.63 o                         
  -5   4   2         17.19         17.23         1.82 o                         
  -4   4   2         42.97         39.29         1.19 o                         
  -3   4   2         22.16         19.46         0.88 o                         
  -2   4   2       1128.78       1135.66         6.66 o                         
  -1   4   2        709.43        816.08         4.14 o                         
   0   4   2          0.39          0.20         0.18 o                         
   1   4   2         55.40         72.30         1.66 o                         
   2   4   2         53.64         45.67         1.66 o                         
   3   4   2          7.21          7.09         0.95 o                         
   4   4   2        238.29        228.99         5.12 o                         
   5   4   2        242.16        252.43         5.74 o                         
   6   4   2         17.14         14.83         1.58 o                         
   7   4   2         48.60         55.22         3.08 o                         
   8   4   2         11.00          9.19         2.28 o                         
  -8   5   2         37.08         42.18         4.27 o                         
  -7   5   2          1.96          3.58         1.11 o                         
  -6   5   2         22.27         21.90         3.55 o                         
  -5   5   2          1.81          1.89         0.74 o                         
  -4   5   2          5.23          4.81         0.83 o                         
  -3   5   2          0.78          0.27         0.21 o                         
  -2   5   2        231.82        236.88         2.27 o                         
  -1   5   2         72.31         57.17         1.51 o                         
   0   5   2        113.64        126.08         1.81 o                         
   1   5   2          0.00          0.19         0.19 o                         
   2   5   2        102.59         96.83         2.13 o                         
   3   5   2         14.20         12.37         1.84 o                         
   4   5   2          2.84          2.17         0.81 o                         
   5   5   2         43.04         43.43         2.58 o                         
   6   5   2         19.10         19.71         3.26 o                         
   7   5   2          0.31          0.35         1.15 o                         
  -8   6   2          3.65         -0.01         1.08 o                         
  -7   6   2          0.43          0.95         0.91 o                         
  -6   6   2          0.10          0.16         0.81 o                         
  -5   6   2          5.93          4.83         1.35 o                         
  -4   6   2          4.88          4.25         0.85 o                         
  -3   6   2        241.91        210.16         3.55 o                         
  -2   6   2        164.67        149.93         2.85 o                         
  -1   6   2         22.17         21.47         0.92 o                         
   0   6   2          0.82          1.93         0.33 o                         
   1   6   2         13.11         12.79         0.61 o                         
   2   6   2         55.70         58.13         2.61 o                         
   3   6   2         88.05         82.24         3.29 o                         
   4   6   2        157.08        144.33         4.62 o                         
   5   6   2          8.96          9.54         1.41 o                         
   6   6   2          0.38          1.72         0.74 o                         
   7   6   2          2.79          1.94         1.36 o                         
  -7   7   2          2.80          3.65         1.62 o                         
  -6   7   2          2.23          1.44         0.81 o                         
  -5   7   2          0.33          1.07         0.75 o                         
  -4   7   2          4.26          3.86         0.91 o                         
  -3   7   2          2.64          2.66         0.60 o                         
  -2   7   2          6.44          6.37         0.88 o                         
  -1   7   2          3.64          2.43         0.36 o                         
   0   7   2         45.49         46.79         1.33 o                         
   1   7   2          4.36          4.49         0.87 o                         
   2   7   2          3.03          1.18         1.16 o                         
   3   7   2          0.30          1.85         0.81 o                         
   4   7   2          0.30          1.77         1.09 o                         
   5   7   2          0.48          0.60         0.69 o                         
   6   7   2          3.49          4.53         1.11 o                         
  -5   8   2          0.72          2.33         1.10 o                         
  -4   8   2         33.82         26.43         3.15 o                         
  -3   8   2         12.35          7.67         1.63 o                         
  -2   8   2          4.96          8.88         0.92 o                         
  -1   8   2          4.13          5.19         0.71 o                         
   0   8   2          0.39          1.75         1.22 o                         
   1   8   2          0.87          0.29         0.52 o                         
   2   8   2         57.49         52.09         2.84 o                         
   3   8   2         22.09         23.85         2.52 o                         
   4   8   2          5.63          4.11         1.08 o                         
   5   8   2          0.01          1.80         1.13 o                         
   6   8   2          1.28          3.63         1.87 o                         
  -5   9   2          0.00          1.31         1.30 o                         
  -4   9   2          0.00          1.85         0.94 o                         
  -3   9   2          0.00          0.58         0.90 o                         
  -2   9   2          0.28          0.16         0.69 o                         
  -1   9   2          0.11          1.56         1.16 o                         
   0   9   2          0.35          2.46         1.13 o                         
   1   9   2          0.18          0.00         0.55 o                         
   2   9   2          0.55          0.25         0.60 o                         
   3   9   2          0.41          0.29         0.84 o                         
   4   9   2          0.00         -1.03         1.03 o                         
   5   9   2          0.08         -0.20         1.03 o                         
  -1  10   2          0.14          2.32         1.25 o                         
   0  10   2          0.45          2.04         1.27 o                         
   1  10   2          4.28          6.83         1.88 o                         
  -9   0   3         15.39         20.08         2.80 o                         
  -7   0   3          3.56          2.84         0.91 o                         
  -5   0   3         37.11         39.63         2.74 o                         
  -3   0   3        333.99        339.65         6.41 o                         
  -1   0   3        150.34        127.77         3.16 o                         
   1   0   3       1932.30       2072.75        22.65 o                         
   3   0   3        106.38        142.68         3.88 o                         
   5   0   3          4.50          1.77         1.05 o                         
   7   0   3          0.62          2.58         1.47 o                         
 -10   1   3          1.31          3.11         1.72 o                         
  -9   1   3          7.44         11.56         2.53 o                         
  -8   1   3          0.06          1.97         0.83 o                         
  -7   1   3          0.28          0.90         0.85 o                         
  -6   1   3          4.27          3.19         0.87 o                         
  -5   1   3          3.06          4.55         0.76 o                         
  -4   1   3         16.90         15.08         1.12 o                         
  -3   1   3       1901.98       2251.37         9.36 o                         
  -2   1   3          6.93          4.90         0.46 o                         
  -1   1   3         83.83         79.38         1.82 o                         
   0   1   3       1064.84       1113.09         8.86 o                         
   1   1   3        309.35        321.66         3.25 o                         
   2   1   3        492.34        546.29         4.17 o                         
   3   1   3       2106.44       2316.87        12.61 o                         
   4   1   3         70.72         65.71         2.37 o                         
   5   1   3         12.07         12.86         1.72 o                         
   6   1   3          2.99          3.28         0.88 o                         
   7   1   3          1.57          1.34         0.97 o                         
   8   1   3          5.06          4.67         1.67 o                         
  -9   2   3          3.08          2.62         1.48 o                         
  -8   2   3         22.12         20.31         2.94 o                         
  -7   2   3          8.74          6.84         1.03 o                         
  -6   2   3          0.00          0.79         0.55 o                         
  -5   2   3         64.49         72.94         2.56 o                         
  -4   2   3          3.17          2.80         0.65 o                         
  -3   2   3          1.49          0.43         0.34 o                         
  -2   2   3          0.61          4.63         0.32 o                         
  -1   2   3          5.97          5.41         0.34 o                         
   0   2   3        213.80        228.23         2.78 o                         
   1   2   3        359.06        362.39         1.98 o                         
   2   2   3        193.22        182.03         2.83 o                         
   3   2   3          3.89          3.38         0.53 o                         
   4   2   3        116.28        123.57         2.00 o                         
   5   2   3         12.97         10.95         1.18 o                         
   6   2   3          1.15          3.21         1.60 o                         
   7   2   3          4.22          1.82         1.10 o                         
   8   2   3          0.34          0.64         1.29 o                         
  -9   3   3         13.20         19.20         3.17 o                         
  -8   3   3         12.58         10.40         2.18 o                         
  -7   3   3          0.04          0.35         0.85 o                         
  -6   3   3          0.58          0.40         0.93 o                         
  -5   3   3         81.28         80.77         2.61 o                         
  -4   3   3        158.57        174.00         2.66 o                         
  -3   3   3        317.92        304.52         2.46 o                         
  -2   3   3       1289.40       1311.75         4.90 o                         
  -1   3   3         84.16         85.25         1.16 o                         
   0   3   3         75.84         65.65         1.46 o                         
   1   3   3        802.93        793.16         6.73 o                         
   2   3   3        163.85        188.95         2.24 o                         
   3   3   3         57.67         64.63         2.48 o                         
   4   3   3        135.74        139.39         3.86 o                         
   5   3   3          1.74          0.15         0.97 o                         
   6   3   3          0.26          2.28         0.86 o                         
   7   3   3          9.87         11.17         2.34 o                         
   8   3   3          2.47          3.11         1.45 o                         
  -8   4   3         15.67         15.44         2.78 o                         
  -7   4   3          0.06          2.97         1.47 o                         
  -6   4   3          2.83          1.17         1.31 o                         
  -5   4   3          4.27          3.59         0.53 o                         
  -4   4   3         25.30         23.64         0.84 o                         
  -3   4   3          0.00          0.21         0.27 o                         
  -2   4   3         24.11         27.49         0.84 o                         
  -1   4   3         93.45        104.02         1.36 o                         
   0   4   3         89.23         80.37         2.38 o                         
   1   4   3        110.52        107.51         1.88 o                         
   2   4   3         65.87         55.30         1.17 o                         
   3   4   3         85.07         81.52         2.87 o                         
   4   4   3          0.32         -0.34         0.74 o                         
   5   4   3        125.78        117.19         4.02 o                         
   6   4   3          1.94          3.48         1.21 o                         
   7   4   3          0.59          1.15         0.90 o                         
  -8   5   3          6.33          9.14         2.39 o                         
  -7   5   3         13.21         17.59         2.77 o                         
  -6   5   3         13.98         15.33         1.89 o                         
  -5   5   3         48.24         41.91         2.42 o                         
  -4   5   3          5.93          5.04         0.86 o                         
  -3   5   3         66.66         57.56         1.51 o                         
  -2   5   3        107.81         99.03         1.53 o                         
  -1   5   3        177.65        159.19         2.32 o                         
   0   5   3        197.72        182.17         3.50 o                         
   1   5   3         27.11         27.22         0.77 o                         
   2   5   3          2.17          4.27         0.46 o                         
   3   5   3          6.27          6.64         1.07 o                         
   4   5   3         50.52         47.82         4.84 o                         
   5   5   3          0.84          2.26         0.91 o                         
   6   5   3         10.51         13.43         2.17 o                         
   7   5   3          0.08         -0.10         0.79 o                         
  -7   6   3          0.48          3.65         1.67 o                         
  -6   6   3          0.71          3.20         1.26 o                         
  -5   6   3          3.24          0.98         1.10 o                         
  -4   6   3          0.02         -0.43         0.49 o                         
  -3   6   3         20.65         13.39         1.20 o                         
  -2   6   3         99.98        101.68         2.32 o                         
  -1   6   3          5.04          6.67         0.52 o                         
   0   6   3          0.00          0.16         0.25 o                         
   1   6   3         37.15         38.91         0.97 o                         
   2   6   3          9.67          9.98         1.94 o                         
   3   6   3         10.74          9.31         1.23 o                         
   4   6   3        164.72        169.19         5.14 o                         
   5   6   3          8.79          6.55         1.31 o                         
   6   6   3          6.57          8.40         1.40 o                         
   7   6   3          1.05          4.40         1.50 o                         
  -6   7   3          5.60          6.68         1.29 o                         
  -5   7   3          0.10          0.34         1.59 o                         
  -4   7   3          1.49          1.10         0.67 o                         
  -3   7   3          1.36          0.88         0.49 o                         
  -2   7   3         15.71         15.86         1.41 o                         
  -1   7   3         51.68         60.12         2.09 o                         
   0   7   3         19.91         25.13         1.32 o                         
   1   7   3          0.10          1.01         0.59 o                         
   2   7   3          1.50          1.91         0.76 o                         
   3   7   3          6.13          7.39         1.64 o                         
   4   7   3          2.27          2.63         2.57 o                         
   5   7   3         16.73         22.11         2.13 o                         
   6   7   3          0.19          1.69         1.26 o                         
  -5   8   3          0.29         -0.87         1.11 o                         
  -4   8   3         10.40          8.70         1.94 o                         
  -3   8   3         22.54         13.95         2.14 o                         
  -2   8   3          5.68          6.10         0.80 o                         
  -1   8   3          7.14          9.88         0.95 o                         
   0   8   3          0.74          0.52         0.57 o                         
   1   8   3          1.04          0.78         0.54 o                         
   2   8   3         11.30         15.55         1.76 o                         
   3   8   3         61.06         47.50         2.92 o                         
   4   8   3         10.90          9.21         2.76 o                         
   5   8   3          4.17          6.95         1.40 o                         
  -5   9   3          0.78          1.11         0.86 o                         
  -4   9   3          0.16         -0.43         0.88 o                         
  -3   9   3          0.81          2.08         1.22 o                         
  -2   9   3          3.29          4.41         1.41 o                         
  -1   9   3         16.86         25.63         2.01 o                         
   0   9   3          0.12          0.20         0.49 o                         
   1   9   3          0.39          1.87         1.26 o                         
   2   9   3          0.10          0.91         0.74 o                         
   3   9   3          0.06         -0.07         0.70 o                         
   4   9   3          0.66          1.15         1.21 o                         
  -1  10   3          1.64          2.94         1.33 o                         
   0  10   3          1.94          1.35         0.84 o                         
   1  10   3          3.28          5.28         1.83 o                         
  -8   0   4          1.07          2.09         1.19 o                         
  -6   0   4        108.46        102.36         4.82 o                         
  -4   0   4        166.72        184.22         5.43 o                         
  -2   0   4       1738.61       1848.34        14.37 o                         
   0   0   4          8.12         22.38         1.56 o                         
   2   0   4        317.30        300.09         5.91 o                         
   4   0   4         75.97         69.48         3.70 o                         
   6   0   4        140.24        138.26         6.36 o                         
   8   0   4         11.76         10.24         2.10 o                         
  -9   1   4          2.20          2.00         1.39 o                         
  -8   1   4          1.39          2.05         0.82 o                         
  -7   1   4         13.34         14.03         1.45 o                         
  -6   1   4          8.73          6.05         0.94 o                         
  -5   1   4        111.40        118.43         3.38 o                         
  -4   1   4        345.79        414.53         5.82 o                         
  -3   1   4        213.67        227.95         3.97 o                         
  -2   1   4          9.83         11.17         0.88 o                         
  -1   1   4        387.32        369.10         4.36 o                         
   0   1   4        798.40        874.48         6.54 o                         
   1   1   4         12.78          9.51         0.55 o                         
   2   1   4         96.53         90.32         1.82 o                         
   3   1   4         81.82         88.22         2.60 o                         
   4   1   4         80.38         97.50         3.09 o                         
   5   1   4         14.92         11.87         1.25 o                         
   6   1   4          5.47          4.85         1.07 o                         
   7   1   4          1.02          1.49         0.84 o                         
   8   1   4          0.26          0.52         0.94 o                         
  -9   2   4          2.12          4.74         1.81 o                         
  -8   2   4          1.82          3.19         1.38 o                         
  -7   2   4          4.27          2.17         0.75 o                         
  -6   2   4          0.54          1.09         0.88 o                         
  -5   2   4         77.20         66.88         2.57 o                         
  -4   2   4         37.21         42.93         1.89 o                         
  -3   2   4        694.44        742.98         7.05 o                         
  -2   2   4        157.60        133.58         1.88 o                         
  -1   2   4         24.13         31.91         1.36 o                         
   0   2   4         45.28         30.59         0.75 o                         
   1   2   4          0.40          0.85         0.19 o                         
   2   2   4         64.95         64.78         1.27 o                         
   3   2   4        176.12        142.41         3.29 o                         
   4   2   4          0.54          1.24         1.01 o                         
   5   2   4         28.24         28.34         3.35 o                         
   6   2   4         13.48         14.10         2.29 o                         
   7   2   4         40.34         38.67         3.92 o                         
   8   2   4          0.13          1.07         1.13 o                         
  -9   3   4          6.80          6.89         1.96 o                         
  -8   3   4          0.24          0.80         1.20 o                         
  -7   3   4          1.86          1.92         1.15 o                         
  -6   3   4         30.57         27.98         3.16 o                         
  -5   3   4         34.95         27.66         1.63 o                         
  -4   3   4          4.46          3.14         0.42 o                         
  -3   3   4          6.19          6.91         0.48 o                         
  -2   3   4         15.51         15.22         0.66 o                         
  -1   3   4         47.34         34.95         1.00 o                         
   0   3   4         10.26          9.25         0.64 o                         
   1   3   4         32.80         33.85         0.84 o                         
   2   3   4         65.66         88.89         1.70 o                         
   3   3   4         94.03        110.74         2.35 o                         
   4   3   4         17.45         15.93         1.50 o                         
   5   3   4          1.95          0.97         0.98 o                         
   6   3   4          6.96          5.90         1.57 o                         
   7   3   4          7.56          9.86         2.16 o                         
  -8   4   4          7.87          8.90         2.12 o                         
  -7   4   4          2.12          4.18         1.53 o                         
  -6   4   4         11.75          7.91         1.85 o                         
  -5   4   4          9.80          9.25         1.03 o                         
  -4   4   4         97.57         90.67         3.10 o                         
  -3   4   4         14.02         13.05         1.39 o                         
  -2   4   4         41.36         46.81         1.33 o                         
  -1   4   4         37.37         30.14         0.89 o                         
   0   4   4         13.93          8.88         0.59 o                         
   1   4   4         61.17         77.26         1.89 o                         
   2   4   4         39.97         38.54         1.06 o                         
   3   4   4          5.54          4.36         0.60 o                         
   4   4   4          0.13          0.73         1.07 o                         
   5   4   4          4.15          5.17         1.89 o                         
   6   4   4          5.29          3.74         1.42 o                         
   7   4   4         11.26         16.41         2.77 o                         
  -7   5   4          8.24          4.96         1.63 o                         
  -6   5   4          3.19          0.00         1.09 o                         
  -5   5   4          4.53          2.81         1.33 o                         
  -4   5   4          0.35          0.87         1.02 o                         
  -3   5   4          0.44          1.43         0.98 o                         
  -2   5   4         29.26         24.63         1.22 o                         
  -1   5   4         42.89         39.94         1.88 o                         
   0   5   4          0.01          0.21         0.36 o                         
   1   5   4         46.74         49.78         1.61 o                         
   2   5   4         15.08         12.88         0.66 o                         
   3   5   4          1.36          1.20         0.70 o                         
   4   5   4          8.35          5.64         1.10 o                         
   5   5   4          3.64          4.54         1.10 o                         
   6   5   4          1.18          0.70         1.38 o                         
   7   5   4          9.73         13.93         2.69 o                         
  -7   6   4          0.09          0.55         1.13 o                         
  -6   6   4          0.61          0.83         1.18 o                         
  -5   6   4          5.06          4.71         1.50 o                         
  -4   6   4          0.02          1.70         1.06 o                         
  -3   6   4         40.10         37.90         1.89 o                         
  -2   6   4          5.21          6.77         1.31 o                         
  -1   6   4          6.43          6.47         0.74 o                         
   0   6   4          1.71          2.26         0.59 o                         
   1   6   4          0.02          0.65         0.38 o                         
   2   6   4          2.08          2.68         0.74 o                         
   3   6   4          0.25          0.58         0.78 o                         
   4   6   4          6.81          8.86         1.44 o                         
   5   6   4          6.00          8.27         1.39 o                         
   6   6   4          4.85          6.52         1.69 o                         
   7   6   4          0.22          1.32         1.40 o                         
  -6   7   4          0.03         -0.18         0.84 o                         
  -5   7   4          2.39          1.94         1.12 o                         
  -4   7   4          5.50          4.15         1.40 o                         
  -3   7   4          1.32          1.55         1.04 o                         
  -2   7   4         23.31         25.44         2.48 o                         
  -1   7   4         13.58         12.84         1.07 o                         
   0   7   4          0.23          0.70         0.39 o                         
   1   7   4          9.01          6.37         1.09 o                         
   2   7   4          0.02          0.20         0.61 o                         
   3   7   4         16.53         15.81         1.75 o                         
   4   7   4          0.08          1.31         0.76 o                         
   5   7   4          0.27          1.97         1.06 o                         
   6   7   4          4.63          5.48         2.22 o                         
  -5   8   4          0.16         -0.04         0.81 o                         
  -4   8   4          9.46          5.68         1.73 o                         
  -3   8   4         11.22         11.54         2.07 o                         
  -2   8   4          1.46          1.67         0.65 o                         
  -1   8   4         12.50         12.53         1.10 o                         
   0   8   4          1.24          1.10         0.73 o                         
   1   8   4          0.06          0.87         0.64 o                         
   2   8   4          4.37          2.34         0.89 o                         
   3   8   4         13.10         17.48         3.85 o                         
   4   8   4         12.24         15.46         1.90 o                         
   5   8   4          0.14          0.79         1.34 o                         
  -5   9   4          0.09         -0.33         0.99 o                         
  -4   9   4          0.00          2.53         1.29 o                         
  -3   9   4          4.01          2.15         0.79 o                         
  -2   9   4         11.35         13.44         2.12 o                         
  -1   9   4          2.74          3.92         1.24 o                         
   0   9   4          8.19          9.01         1.37 o                         
   1   9   4          0.19          1.10         0.63 o                         
   2   9   4          2.04          1.51         1.42 o                         
   3   9   4          0.81          5.01         1.59 o                         
   4   9   4          4.86          6.61         1.83 o                         
  -1  10   4          0.38         -0.26         0.89 o                         
   0  10   4          0.90          0.82         1.02 o                         
  -9   0   5          3.17          3.75         1.46 o                         
  -7   0   5         55.83         47.60         3.73 o                         
  -5   0   5         82.63         68.27         3.78 o                         
  -3   0   5         39.34         33.55         2.30 o                         
  -1   0   5       2653.42       2797.95        18.56 o                         
   1   0   5        892.29        911.17         9.89 o                         
   3   0   5        202.02        246.09         6.42 o                         
   5   0   5         28.05         19.64         2.30 o                         
   7   0   5          3.69          3.00         1.31 o                         
  -9   1   5          2.95          6.92         1.86 o                         
  -8   1   5          3.51          3.91         0.93 o                         
  -7   1   5          1.79          2.14         0.75 o                         
  -6   1   5         21.33         22.24         1.69 o                         
  -5   1   5         57.22         59.02         2.52 o                         
  -4   1   5        176.28        192.49         4.15 o                         
  -3   1   5        120.77        115.33         3.00 o                         
  -2   1   5         13.71         13.65         1.07 o                         
  -1   1   5         27.17         15.65         1.05 o                         
   0   1   5          2.60          5.09         0.57 o                         
   1   1   5        419.30        472.86         4.94 o                         
   2   1   5        131.04        167.58         3.29 o                         
   3   1   5         12.35         23.16         1.43 o                         
   4   1   5          0.92          1.79         0.69 o                         
   5   1   5         63.53         64.68         3.08 o                         
   6   1   5         15.83         14.46         1.55 o                         
   7   1   5          1.66          1.25         0.74 o                         
   8   1   5          0.24          0.90         1.18 o                         
  -9   2   5          0.91         -0.33         1.01 o                         
  -8   2   5          2.12          3.96         1.57 o                         
  -7   2   5          3.27          1.83         0.75 o                         
  -6   2   5         67.85         58.62         2.67 o                         
  -5   2   5          0.00          0.24         0.55 o                         
  -4   2   5          2.22          4.00         0.68 o                         
  -3   2   5         22.04         19.08         1.51 o                         
  -2   2   5         83.65         82.33         2.44 o                         
  -1   2   5         28.37         36.39         2.26 o                         
   0   2   5       1072.60       1243.30         8.32 o                         
   1   2   5          0.07          2.86         0.37 o                         
   2   2   5        342.74        384.24         3.80 o                         
   3   2   5         35.46         27.53         1.53 o                         
   4   2   5          0.09          1.56         0.60 o                         
   5   2   5         20.85         20.63         1.68 o                         
   6   2   5          6.35          6.33         1.11 o                         
   7   2   5          0.34          1.89         1.17 o                         
   8   2   5          7.48          7.23         2.15 o                         
  -8   3   5          0.08          2.05         1.31 o                         
  -7   3   5         18.70         19.43         2.74 o                         
  -6   3   5          1.70          1.11         0.62 o                         
  -5   3   5          4.73          4.42         0.77 o                         
  -4   3   5        106.27        108.71         2.31 o                         
  -3   3   5          0.38          0.74         0.45 o                         
  -2   3   5        104.11         91.50         2.27 o                         
  -1   3   5        163.67        161.80         2.29 o                         
   0   3   5          1.70         -0.30         0.42 o                         
   1   3   5          3.96          4.19         0.32 o                         
   2   3   5        212.60        253.12         2.65 o                         
   3   3   5          5.79         10.39         0.99 o                         
   4   3   5          1.28         -1.27         1.27 o                         
   5   3   5          0.42          0.92         0.90 o                         
   6   3   5         18.00         17.55         2.73 o                         
   7   3   5          0.22          1.51         1.36 o                         
  -8   4   5          0.40          1.31         1.19 o                         
  -7   4   5          0.64          0.16         1.18 o                         
  -6   4   5          6.56          4.35         1.58 o                         
  -5   4   5          5.17          4.54         0.83 o                         
  -4   4   5         20.39         18.41         1.32 o                         
  -3   4   5         63.84         66.15         3.80 o                         
  -2   4   5         31.10         29.17         1.83 o                         
  -1   4   5         38.86         40.76         2.63 o                         
   0   4   5         53.23         57.36         2.15 o                         
   1   4   5         54.93         67.28         1.75 o                         
   2   4   5         25.00         25.88         0.91 o                         
   3   4   5         89.35         76.43         4.48 o                         
   4   4   5         26.98         22.06         2.58 o                         
   5   4   5          3.38          3.96         1.47 o                         
   6   4   5          2.81          4.07         1.46 o                         
   7   4   5          6.52          7.27         2.08 o                         
  -7   5   5          1.61          5.11         1.93 o                         
  -6   5   5         13.58         10.79         2.17 o                         
  -5   5   5          0.01          0.37         1.05 o                         
  -4   5   5         42.80         48.94         3.74 o                         
  -3   5   5          4.16          1.12         0.84 o                         
  -2   5   5         49.36         55.51         3.38 o                         
  -1   5   5         39.45         41.40         2.78 o                         
   0   5   5         62.15         64.26         2.38 o                         
   1   5   5         13.93         16.92         1.05 o                         
   2   5   5         24.30         28.37         1.99 o                         
   3   5   5          8.16          8.14         2.03 o                         
   4   5   5         19.35         19.86         1.85 o                         
   5   5   5          2.19          3.16         1.74 o                         
   6   5   5         10.29         17.79         2.77 o                         
  -7   6   5          0.49         -0.20         1.09 o                         
  -6   6   5          1.90         -0.04         1.12 o                         
  -5   6   5          0.41          1.11         0.88 o                         
  -4   6   5         14.74         17.14         2.40 o                         
  -3   6   5          4.59          4.94         1.22 o                         
  -2   6   5         45.58         41.57         3.07 o                         
  -1   6   5         28.66         25.37         1.71 o                         
   0   6   5          0.52          0.91         0.54 o                         
   1   6   5          0.08          1.09         0.76 o                         
   2   6   5         52.04         52.91         2.80 o                         
   3   6   5          1.31          3.12         1.02 o                         
   4   6   5          1.78          2.39         1.45 o                         
   5   6   5          5.06          6.00         1.27 o                         
   6   6   5          0.16          2.23         1.70 o                         
  -6   7   5          6.90          4.69         1.92 o                         
  -5   7   5          2.76          3.73         1.49 o                         
  -4   7   5          1.52          3.20         1.42 o                         
  -3   7   5         20.99         17.97         2.30 o                         
  -2   7   5         36.44         41.95         3.22 o                         
  -1   7   5         53.36         50.53         2.49 o                         
   0   7   5          4.61          2.89         0.60 o                         
   1   7   5          0.48          1.35         1.23 o                         
   2   7   5          0.07          0.32         0.72 o                         
   3   7   5          4.29          4.62         2.12 o                         
   4   7   5         15.41         19.78         2.04 o                         
   5   7   5         25.12         23.73         2.34 o                         
  -5   8   5          0.24          2.11         1.29 o                         
  -4   8   5          1.02          2.02         1.48 o                         
  -3   8   5         29.00         40.07         3.54 o                         
  -2   8   5          0.00         -0.50         0.55 o                         
  -1   8   5          1.61          1.09         0.77 o                         
   0   8   5          2.66          3.42         0.99 o                         
   1   8   5          0.93          1.68         1.79 o                         
   2   8   5          5.18          5.93         1.18 o                         
   3   8   5         21.63         21.94         2.16 o                         
   4   8   5          0.69          1.05         1.53 o                         
  -4   9   5          1.48          0.81         1.05 o                         
  -3   9   5          0.34          1.98         0.83 o                         
  -2   9   5          2.61          2.03         1.14 o                         
  -1   9   5         23.88         18.29         2.53 o                         
   0   9   5          7.97          7.59         1.27 o                         
   1   9   5          0.45          1.74         2.70 o                         
   2   9   5          1.50          1.19         0.87 o                         
   3   9   5          2.34          4.04         1.58 o                         
   1  10   5          0.03          1.68         1.15 o                         
  -8   0   6         23.43         17.71         2.57 o                         
  -6   0   6         11.85         13.05         1.99 o                         
  -4   0   6        119.60        122.23         4.93 o                         
  -2   0   6        173.43        202.46         5.72 o                         
   0   0   6        663.45        705.80         9.01 o                         
   2   0   6         27.55         36.96         2.39 o                         
   4   0   6         65.46         71.38         4.01 o                         
   6   0   6        159.52        153.73         6.93 o                         
   8   0   6          9.28         13.03         2.69 o                         
  -9   1   6          0.21          0.87         0.63 o                         
  -8   1   6          2.64          3.93         0.98 o                         
  -7   1   6          2.11          1.41         0.76 o                         
  -6   1   6         26.16         29.88         2.03 o                         
  -5   1   6          4.35          5.58         0.93 o                         
  -4   1   6         64.81         62.93         4.76 o                         
  -3   1   6          0.00          0.62         0.48 o                         
  -2   1   6        397.80        399.53         5.80 o                         
  -1   1   6         72.72         72.08         2.36 o                         
   0   1   6        243.35        239.38         3.10 o                         
   1   1   6         10.68         11.64         0.90 o                         
   2   1   6         92.93        104.57         2.79 o                         
   3   1   6          1.06          2.69         1.30 o                         
   4   1   6         87.01         85.44         3.08 o                         
   5   1   6          2.46          1.90         0.76 o                         
   6   1   6          0.02          1.23         0.67 o                         
   7   1   6          1.88          2.41         0.88 o                         
  -9   2   6          0.26          2.83         1.49 o                         
  -8   2   6         17.51         16.48         1.75 o                         
  -7   2   6         21.07         17.88         1.66 o                         
  -6   2   6          1.01          0.21         0.87 o                         
  -5   2   6         20.39         22.26         2.13 o                         
  -4   2   6          5.63          7.60         1.01 o                         
  -3   2   6          4.39          8.01         1.54 o                         
  -2   2   6        312.64        351.23         5.38 o                         
  -1   2   6         17.64         10.51         1.45 o                         
   0   2   6         27.91         36.07         1.16 o                         
   1   2   6         26.20         35.47         1.42 o                         
   2   2   6         15.53         12.19         2.91 o                         
   3   2   6          1.92          3.90         0.71 o                         
   4   2   6          6.88          5.99         0.89 o                         
   5   2   6        136.70        118.41         3.98 o                         
   6   2   6         27.03         28.85         2.19 o                         
   7   2   6         29.67         21.04         2.96 o                         
  -8   3   6          2.55          2.92         1.57 o                         
  -7   3   6          0.00          0.40         0.94 o                         
  -6   3   6          6.02          4.55         0.92 o                         
  -5   3   6        135.81        138.02         3.94 o                         
  -4   3   6         28.61         25.73         3.12 o                         
  -3   3   6        105.30        101.76         3.09 o                         
  -2   3   6          0.44          1.48         0.44 o                         
  -1   3   6         56.26         60.49         3.18 o                         
   0   3   6        137.80        136.07         3.58 o                         
   1   3   6         12.08         10.84         0.62 o                         
   2   3   6          7.04          9.89         0.87 o                         
   3   3   6         33.79         40.56         1.87 o                         
   4   3   6          6.51          6.01         0.91 o                         
   5   3   6         12.26         16.34         2.52 o                         
   6   3   6          1.84          3.07         1.63 o                         
   7   3   6          6.14          7.08         1.99 o                         
  -8   4   6          0.02         -1.06         1.16 o                         
  -7   4   6         14.08         11.90         2.45 o                         
  -6   4   6          8.69          7.09         1.68 o                         
  -5   4   6          2.47          0.73         0.68 o                         
  -4   4   6          0.36         -0.09         0.73 o                         
  -3   4   6         66.23         71.06         4.12 o                         
  -2   4   6          0.80          0.21         0.45 o                         
  -1   4   6         31.09         38.72         2.66 o                         
   0   4   6         16.81         20.00         1.42 o                         
   1   4   6          4.83          4.72         0.75 o                         
   2   4   6          4.23          8.74         1.67 o                         
   3   4   6          5.11          7.73         1.70 o                         
   4   4   6         24.10         21.12         2.70 o                         
   5   4   6         37.16         37.20         3.70 o                         
   6   4   6          1.96          1.70         1.39 o                         
  -7   5   6          4.85          3.16         1.43 o                         
  -6   5   6         10.90         11.79         2.23 o                         
  -5   5   6         26.00         22.15         2.80 o                         
  -4   5   6          5.20          3.69         1.21 o                         
  -3   5   6         31.83         26.86         2.72 o                         
  -2   5   6         92.61         90.66         4.54 o                         
  -1   5   6         13.58         17.51         1.85 o                         
   0   5   6          1.88          2.67         0.66 o                         
   1   5   6         17.14         18.69         1.36 o                         
   2   5   6          0.88         -0.29         0.91 o                         
   3   5   6          0.58         -1.19         1.19 o                         
   4   5   6         69.42         71.62         5.01 o                         
   5   5   6         11.44          9.38         2.07 o                         
   6   5   6          0.79          1.17         1.20 o                         
  -7   6   6          0.00          0.37         0.95 o                         
  -6   6   6          2.37          2.21         1.18 o                         
  -5   6   6          5.26          4.94         1.63 o                         
  -4   6   6          3.95          5.77         1.53 o                         
  -3   6   6          3.04          2.13         1.03 o                         
  -2   6   6          0.85         -0.13         0.73 o                         
  -1   6   6          1.51          1.44         0.64 o                         
   0   6   6          4.11          3.96         0.76 o                         
   1   6   6         43.52         40.41         2.00 o                         
   2   6   6          2.01          1.54         1.00 o                         
   3   6   6          4.34          5.19         1.62 o                         
   4   6   6         19.81         21.32         2.89 o                         
   5   6   6          0.32          0.48         1.23 o                         
  -6   7   6          0.63          0.78         1.08 o                         
  -5   7   6          0.72          1.59         1.28 o                         
  -4   7   6          1.02          0.05         1.05 o                         
  -3   7   6          1.84          2.33         1.02 o                         
  -2   7   6         19.02         14.11         2.05 o                         
  -1   7   6         46.32         51.19         2.60 o                         
   0   7   6         11.52          7.63         1.01 o                         
   1   7   6          6.63          5.95         1.49 o                         
   2   7   6          3.44          6.07         1.70 o                         
   3   7   6          1.83          3.25         1.44 o                         
   4   7   6          0.04          1.68         1.44 o                         
   5   7   6         10.05          8.89         2.27 o                         
  -5   8   6          0.77          1.21         1.20 o                         
  -4   8   6          4.35          4.79         1.52 o                         
  -3   8   6          0.07          1.24         0.90 o                         
  -2   8   6         10.66         12.41         1.47 o                         
  -1   8   6          3.47          5.31         1.48 o                         
   0   8   6          1.63          1.02         0.97 o                         
   1   8   6          6.80          8.91         1.87 o                         
   2   8   6          4.50          7.70         1.94 o                         
   3   8   6          1.18          1.86         1.34 o                         
   4   8   6          6.76          9.97         2.21 o                         
  -4   9   6          3.63          3.53         1.60 o                         
  -3   9   6          0.00          0.19         1.00 o                         
  -2   9   6          0.58          2.09         1.49 o                         
  -1   9   6          5.09          5.50         1.60 o                         
   0   9   6         19.82         16.61         2.57 o                         
   1   9   6          0.00          0.55         1.10 o                         
   2   9   6          1.69          3.74         1.61 o                         
  -1  10   6          1.86          1.23         0.94 o                         
   0  10   6          0.28         -0.38         1.17 o                         
   1  10   6          0.01          1.12         1.23 o                         
  -9   0   7          2.89          3.68         1.60 o                         
  -7   0   7         40.45         33.29         3.34 o                         
  -5   0   7         10.87         13.84         2.09 o                         
  -3   0   7        100.85         77.10         4.00 o                         
  -1   0   7       1278.33       1525.89        16.44 o                         
   1   0   7        102.07        127.16         4.31 o                         
   3   0   7         98.19         86.31         4.13 o                         
   5   0   7        149.35        137.27         6.28 o                         
   7   0   7          0.24          1.74         1.35 o                         
  -9   1   7          2.00          2.24         0.93 o                         
  -8   1   7          0.00          0.12         0.74 o                         
  -7   1   7          7.41          8.16         1.24 o                         
  -6   1   7         19.61         19.25         1.84 o                         
  -5   1   7         48.33         45.29         4.49 o                         
  -4   1   7         68.84         74.20         4.31 o                         
  -3   1   7          2.71          4.41         0.82 o                         
  -2   1   7          4.65          5.26         1.03 o                         
  -1   1   7        298.52        359.26         8.72 o                         
   0   1   7          0.14          0.89         0.34 o                         
   1   1   7         60.60         69.23         2.23 o                         
   2   1   7         23.54         25.03         1.48 o                         
   3   1   7        105.67        119.56         3.46 o                         
   4   1   7         26.28         28.30         1.85 o                         
   5   1   7         30.74         27.33         2.04 o                         
   6   1   7          0.64          0.06         0.68 o                         
   7   1   7          0.54          0.60         2.20 o                         
   8   1   7          0.03          2.79         1.67 o                         
  -8   2   7          2.11          1.55         0.69 o                         
  -7   2   7          1.58         -0.27         0.69 o                         
  -6   2   7         12.70         11.77         1.37 o                         
  -5   2   7         29.94         32.28         2.07 o                         
  -4   2   7         28.63         30.44         2.54 o                         
  -3   2   7          4.15          1.96         0.66 o                         
  -2   2   7        260.30        278.35         5.13 o                         
  -1   2   7        648.05        658.24        11.06 o                         
   0   2   7        312.10        322.49         3.77 o                         
   1   2   7          0.51          0.50         0.38 o                         
   2   2   7          0.07          0.17         0.46 o                         
   3   2   7          1.81          3.56         1.33 o                         
   4   2   7         98.82         74.12         2.94 o                         
   5   2   7        108.57        111.87         3.93 o                         
   6   2   7         16.69         18.53         1.83 o                         
   7   2   7          0.42          0.59         0.82 o                         
  -8   3   7          3.27          2.96         1.43 o                         
  -7   3   7          0.00          1.18         0.71 o                         
  -6   3   7          5.75          3.56         0.95 o                         
  -5   3   7          0.07          0.82         0.66 o                         
  -4   3   7         35.29         37.86         2.10 o                         
  -3   3   7        211.59        209.80         4.68 o                         
  -2   3   7         69.90         77.68         2.32 o                         
  -1   3   7         37.69         46.52         3.03 o                         
   0   3   7         28.68         16.60         0.78 o                         
   1   3   7         16.77         17.87         0.99 o                         
   2   3   7          9.74          9.00         0.86 o                         
   3   3   7         78.70         81.48         3.47 o                         
   4   3   7        204.64        200.51         4.81 o                         
   5   3   7          1.94          1.88         0.70 o                         
   6   3   7          0.28          0.32         0.97 o                         
  -8   4   7          0.08         -0.63         1.04 o                         
  -7   4   7          0.32          0.71         1.16 o                         
  -6   4   7          1.52          2.81         1.48 o                         
  -5   4   7         10.91         10.43         1.18 o                         
  -4   4   7          4.64          1.97         1.10 o                         
  -3   4   7        149.00        151.59         6.31 o                         
  -2   4   7        120.85        129.55         5.36 o                         
  -1   4   7          0.80         -0.33         0.64 o                         
   0   4   7        161.22        147.89         3.91 o                         
   1   4   7        134.66        128.65         3.79 o                         
   2   4   7          5.66          6.58         1.55 o                         
   3   4   7         83.04         77.11         4.85 o                         
   4   4   7         91.96         82.87         5.32 o                         
   5   4   7          6.07          9.00         2.17 o                         
   6   4   7         20.94         23.00         3.30 o                         
  -7   5   7          0.01          0.54         1.03 o                         
  -6   5   7          7.89          7.87         2.05 o                         
  -5   5   7          9.26         11.33         2.18 o                         
  -4   5   7          4.49          2.63         1.10 o                         
  -3   5   7         86.08         82.63         4.84 o                         
  -2   5   7        261.89        253.35         7.82 o                         
  -1   5   7          1.34          1.69         0.93 o                         
   0   5   7          4.32          4.27         0.81 o                         
   1   5   7         20.53         21.83         1.58 o                         
   2   5   7         21.79         18.18         2.42 o                         
   3   5   7          0.28          0.62         1.17 o                         
   4   5   7         65.99         65.97         5.04 o                         
   5   5   7         18.11         19.25         2.95 o                         
  -6   6   7          0.04          1.18         1.24 o                         
  -5   6   7          0.59          1.46         1.36 o                         
  -4   6   7          2.62          5.58         1.57 o                         
  -3   6   7         62.23         65.47         4.43 o                         
  -2   6   7         38.16         39.30         3.22 o                         
  -1   6   7          1.28          3.20         0.76 o                         
   0   6   7          0.25          0.30         0.53 o                         
   1   6   7         26.52         27.12         1.94 o                         
   2   6   7          2.99          4.16         1.45 o                         
   3   6   7         84.89         89.21         5.71 o                         
   4   6   7          0.20         -0.13         1.21 o                         
   5   6   7          0.50          2.67         1.71 o                         
  -6   7   7          4.40          5.20         1.87 o                         
  -5   7   7          0.57          1.65         1.04 o                         
  -4   7   7          1.44          2.69         1.30 o                         
  -3   7   7          2.06          5.03         1.47 o                         
  -2   7   7         50.22         54.04         3.84 o                         
  -1   7   7         82.80         82.07         3.37 o                         
   0   7   7          1.51          1.01         0.94 o                         
   1   7   7          2.90          5.38         1.62 o                         
   2   7   7          9.82          8.99         1.97 o                         
   3   7   7          3.90          6.96         1.95 o                         
   4   7   7          1.70          1.59         1.48 o                         
  -5   8   7          0.05          1.63         1.21 o                         
  -4   8   7          0.65          2.85         1.51 o                         
  -3   8   7          0.20          1.16         1.06 o                         
  -2   8   7          8.36         10.09         2.91 o                         
  -1   8   7          7.21          5.48         1.84 o                         
   0   8   7          3.25          5.30         1.66 o                         
   1   8   7          0.12         -0.40         0.98 o                         
   2   8   7          2.59          3.73         1.48 o                         
   3   8   7          5.95         11.78         2.57 o                         
  -4   9   7          0.03         -0.37         0.97 o                         
  -3   9   7          4.13          8.96         2.08 o                         
  -2   9   7          0.34          0.86         1.00 o                         
  -1   9   7         17.29         15.16         2.60 o                         
   0   9   7          2.41          4.34         1.50 o                         
   1   9   7          6.30         12.22         2.39 o                         
  -8   0   8          0.02         -0.20         1.05 o                         
  -6   0   8          5.12          5.42         1.50 o                         
  -4   0   8          0.21          1.79         1.13 o                         
  -2   0   8        200.39        227.46         6.98 o                         
   0   0   8          1.01          0.27         0.62 o                         
   2   0   8         37.12         25.61         2.28 o                         
   4   0   8          7.36          9.09         1.67 o                         
   6   0   8         63.01         55.02         4.42 o                         
  -9   1   8          0.04         -0.19         0.73 o                         
  -8   1   8          1.13          0.57         0.67 o                         
  -7   1   8          3.17          2.89         0.85 o                         
  -6   1   8          3.49          4.58         0.93 o                         
  -5   1   8          8.48          8.38         1.29 o                         
  -4   1   8        592.67        605.07         8.60 o                         
  -3   1   8        176.91        176.10         4.50 o                         
  -2   1   8        178.38        177.04         7.31 o                         
  -1   1   8         25.11         22.96         2.23 o                         
   0   1   8          3.62          5.83         0.73 o                         
   1   1   8        110.03        101.45         2.90 o                         
   2   1   8       1093.00       1104.38        16.79 o                         
   3   1   8        213.26        207.86         4.76 o                         
   4   1   8          1.80          1.09         0.59 o                         
   5   1   8          0.07         -0.44         0.98 o                         
   6   1   8          0.94          0.89         0.83 o                         
   7   1   8          2.60          4.05         1.21 o                         
  -8   2   8          1.49          0.66         1.14 o                         
  -7   2   8          0.98          2.28         0.84 o                         
  -6   2   8          4.93          6.62         1.19 o                         
  -5   2   8          0.40          0.75         0.65 o                         
  -4   2   8        107.38         98.84         3.54 o                         
  -3   2   8         14.37         14.20         1.42 o                         
  -2   2   8        104.00        126.20         5.37 o                         
  -1   2   8          9.62         10.71         1.60 o                         
   0   2   8          9.03         10.51         0.80 o                         
   1   2   8          6.57          6.46         1.06 o                         
   2   2   8         63.00         55.28         2.24 o                         
   3   2   8         23.94         24.65         1.69 o                         
   4   2   8         29.99         31.63         2.02 o                         
   5   2   8          9.78         10.40         1.33 o                         
   6   2   8         23.28         22.43         2.06 o                         
  -8   3   8          1.05          1.97         1.63 o                         
  -7   3   8          1.71          4.32         1.06 o                         
  -6   3   8         35.75         41.05         4.36 o                         
  -5   3   8         14.67         11.71         1.33 o                         
  -4   3   8         98.58         87.82         3.35 o                         
  -3   3   8        787.26        755.05        13.94 o                         
  -2   3   8          2.38          2.44         1.05 o                         
  -1   3   8          2.57          2.67         1.01 o                         
   0   3   8         30.45         30.40         1.18 o                         
   1   3   8         69.46         61.58         1.98 o                         
   2   3   8          9.59          9.76         0.94 o                         
   3   3   8        301.95        297.30         5.43 o                         
   4   3   8         27.96         31.23         2.04 o                         
   5   3   8          7.97          7.03         1.90 o                         
   6   3   8          1.90          4.12         1.67 o                         
  -7   4   8          0.37          1.31         1.24 o                         
  -6   4   8          1.41          1.21         1.07 o                         
  -5   4   8         24.51         29.38         2.10 o                         
  -4   4   8         51.29         44.65         3.85 o                         
  -3   4   8          2.32          1.44         1.06 o                         
  -2   4   8        134.53        135.14         5.81 o                         
  -1   4   8         22.80         19.09         2.22 o                         
   0   4   8          7.98          9.77         1.16 o                         
   1   4   8          4.96          6.03         1.53 o                         
   2   4   8         31.43         32.09         3.07 o                         
   3   4   8          1.81          1.14         1.21 o                         
   4   4   8        131.73        124.12         6.70 o                         
   5   4   8          1.12          0.84         1.40 o                         
   6   4   8          1.32          1.10         1.33 o                         
  -7   5   8          3.93          7.43         2.17 o                         
  -6   5   8         10.50         16.00         2.68 o                         
  -5   5   8          1.15          3.59         1.49 o                         
  -4   5   8          2.45          3.92         1.38 o                         
  -3   5   8        121.74        120.98         5.93 o                         
  -2   5   8        161.82        163.81         6.50 o                         
  -1   5   8          5.08          4.51         0.89 o                         
   0   5   8          2.37          5.12         0.94 o                         
   1   5   8         15.89         12.40         1.29 o                         
   2   5   8         13.87         11.11         2.10 o                         
   3   5   8         29.37         24.01         3.08 o                         
   4   5   8         13.26         15.92         2.63 o                         
   5   5   8         20.51         15.63         2.70 o                         
  -6   6   8          0.45          0.97         1.23 o                         
  -5   6   8          5.04         11.60         2.30 o                         
  -4   6   8          8.78          6.67         1.84 o                         
  -3   6   8          2.47          3.27         1.27 o                         
  -2   6   8         20.07         18.28         2.35 o                         
  -1   6   8         30.29         28.59         2.06 o                         
   0   6   8         16.05         18.40         1.95 o                         
   1   6   8         14.60         17.71         1.56 o                         
   2   6   8          9.65          7.79         1.94 o                         
   3   6   8         34.86         32.86         3.71 o                         
   4   6   8         25.76         20.18         3.09 o                         
  -5   7   8          0.46          1.54         1.32 o                         
  -4   7   8          1.19          1.79         1.21 o                         
  -3   7   8          0.22          0.18         1.11 o                         
  -2   7   8         25.78         25.69         2.08 o                         
  -1   7   8          6.76          3.93         0.97 o                         
   0   7   8         27.53         30.36         3.42 o                         
   1   7   8          3.97          5.33         1.65 o                         
   2   7   8          6.99          4.46         1.55 o                         
   3   7   8          0.00          1.11         1.26 o                         
  -4   8   8          0.22          0.81         1.19 o                         
  -3   8   8          0.01          0.88         1.01 o                         
  -2   8   8          0.64          4.85         1.71 o                         
  -1   8   8          0.86          1.04         1.06 o                         
   0   8   8         10.07         15.22         2.62 o                         
   1   8   8          7.41          7.39         1.96 o                         
   2   8   8          1.99          2.52         1.53 o                         
  -2   9   8          6.08          8.26         2.07 o                         
  -1   9   8          0.00         -0.89         1.12 o                         
   0   9   8         12.70         15.51         2.69 o                         
  -9   0   9          4.18          5.91         1.81 o                         
  -7   0   9         14.59         13.83         2.44 o                         
  -5   0   9        135.71        134.44         6.40 o                         
  -3   0   9         44.04         40.93         3.30 o                         
  -1   0   9          2.63          4.48         1.15 o                         
   1   0   9        220.83        227.26         6.59 o                         
   3   0   9         10.98         12.39         1.75 o                         
   5   0   9         87.66         79.25         5.07 o                         
   7   0   9          0.75          0.78         0.94 o                         
  -9   1   9          0.05         -0.22         1.17 o                         
  -8   1   9          0.06          0.70         0.81 o                         
  -7   1   9          4.17          6.77         1.25 o                         
  -6   1   9         16.41         16.00         1.73 o                         
  -5   1   9        404.22        415.44         7.79 o                         
  -4   1   9        122.46        130.92         4.29 o                         
  -3   1   9         51.55         52.95         2.60 o                         
  -2   1   9          3.91          3.31         0.85 o                         
  -1   1   9         64.65         45.67         3.36 o                         
   0   1   9          0.19         -0.27         0.45 o                         
   1   1   9        446.29        440.36         9.66 o                         
   2   1   9         17.83         19.45         2.43 o                         
   3   1   9        422.93        437.06         7.21 o                         
   4   1   9         22.18         18.63         2.29 o                         
   5   1   9         10.05         10.13         1.41 o                         
   6   1   9          0.79          0.22         0.95 o                         
   7   1   9          0.68          0.85         1.12 o                         
  -8   2   9          1.29          1.13         0.83 o                         
  -7   2   9          1.04          2.65         0.82 o                         
  -6   2   9         16.18         19.16         1.86 o                         
  -5   2   9         10.57         13.89         1.57 o                         
  -4   2   9        107.31        111.43         3.96 o                         
  -3   2   9         27.42         23.74         3.05 o                         
  -2   2   9          4.36          7.30         1.49 o                         
  -1   2   9          0.87          0.68         0.86 o                         
   0   2   9          3.58          3.80         0.78 o                         
   1   2   9         22.84         26.50         1.57 o                         
   2   2   9         65.91         65.11         2.58 o                         
   3   2   9         58.63         56.13         2.59 o                         
   4   2   9          5.61          7.73         1.85 o                         
   5   2   9         21.63         20.62         1.86 o                         
   6   2   9          4.75          5.29         1.98 o                         
  -7   3   9         12.28         13.84         1.65 o                         
  -6   3   9         15.96         15.17         1.76 o                         
  -5   3   9         21.19         19.61         1.79 o                         
  -4   3   9         81.15         82.50         3.41 o                         
  -3   3   9        129.80        141.76         6.39 o                         
  -2   3   9         59.70         62.39         4.16 o                         
  -1   3   9          2.13          1.94         0.46 o                         
   0   3   9         84.97         70.51         2.36 o                         
   1   3   9        155.43        163.47         4.33 o                         
   2   3   9          3.42          3.15         1.25 o                         
   3   3   9         37.86         41.26         3.73 o                         
   4   3   9         95.34         88.50         5.67 o                         
   5   3   9          0.40          0.92         1.41 o                         
   6   3   9         12.37         10.22         2.40 o                         
  -7   4   9          4.95          8.21         2.27 o                         
  -6   4   9         10.51         13.74         2.74 o                         
  -5   4   9          0.07          0.32         1.02 o                         
  -4   4   9          3.84          4.89         1.56 o                         
  -3   4   9         85.22         82.42         4.99 o                         
  -2   4   9          4.69          4.22         1.35 o                         
  -1   4   9          1.03         -0.74         0.74 o                         
   0   4   9          8.76         10.27         1.22 o                         
   1   4   9          1.72          1.95         1.24 o                         
   2   4   9          0.69          1.35         1.09 o                         
   3   4   9         38.12         33.49         3.52 o                         
   4   4   9          0.31          1.33         0.88 o                         
   5   4   9          0.52          0.95         1.25 o                         
  -6   5   9          1.70          3.15         1.35 o                         
  -5   5   9          0.04          0.76         1.13 o                         
  -4   5   9          8.12          5.78         1.66 o                         
  -3   5   9          3.40          5.11         1.47 o                         
  -2   5   9         27.18         25.49         2.83 o                         
  -1   5   9         65.59         71.54         3.21 o                         
   0   5   9         27.14         28.63         2.05 o                         
   1   5   9          1.82          2.72         1.56 o                         
   2   5   9          1.73          0.26         1.05 o                         
   3   5   9          3.96          5.45         1.80 o                         
   4   5   9         50.54         50.52         4.71 o                         
  -6   6   9         25.08         32.84         3.97 o                         
  -5   6   9          6.48         11.86         2.41 o                         
  -4   6   9          8.12         10.07         2.09 o                         
  -3   6   9          9.64          7.46         1.75 o                         
  -2   6   9          5.52          3.63         1.11 o                         
  -1   6   9          2.86          3.22         0.90 o                         
   0   6   9         21.86         27.51         2.85 o                         
   1   6   9          5.76          6.59         1.80 o                         
   2   6   9         34.02         38.19         3.94 o                         
   3   6   9         10.90          7.15         1.94 o                         
   4   6   9          0.97          3.12         1.91 o                         
  -5   7   9          0.08          1.29         0.97 o                         
  -4   7   9          0.47          1.57         1.21 o                         
  -3   7   9          4.77          8.20         1.98 o                         
  -2   7   9          0.02          0.32         0.61 o                         
  -1   7   9         25.23         30.94         2.30 o                         
   0   7   9          0.02          0.88         1.49 o                         
   1   7   9          1.62          3.18         1.53 o                         
   2   7   9          7.77          9.12         2.28 o                         
  -4   8   9         19.61         20.71         3.08 o                         
  -3   8   9          1.41          1.26         0.72 o                         
  -2   8   9          0.04         -0.82         1.19 o                         
  -1   8   9          4.01          3.63         1.49 o                         
   0   8   9          1.98          5.21         1.86 o                         
   1   8   9          0.13          2.64         1.56 o                         
  -8   0  10         10.14         11.32         2.36 o                         
  -6   0  10          0.00          0.87         1.13 o                         
  -4   0  10         40.63         39.31         3.60 o                         
  -2   0  10         39.19         26.83         2.78 o                         
   0   0  10         13.71         12.25         1.77 o                         
   2   0  10        490.67        487.09        10.70 o                         
   4   0  10          1.81          5.62         1.63 o                         
   6   0  10          4.65          4.38         1.54 o                         
  -8   1  10          5.48          8.16         1.45 o                         
  -7   1  10          2.75          2.72         0.92 o                         
  -6   1  10         10.96         10.21         1.48 o                         
  -5   1  10         57.79         60.46         6.11 o                         
  -4   1  10        388.21        383.76        16.35 o                         
  -3   1  10         45.73         38.73         3.29 o                         
  -2   1  10         30.05         34.89         2.27 o                         
  -1   1  10          5.90          3.10         1.10 o                         
   0   1  10         44.90         46.78         2.19 o                         
   1   1  10        119.26        119.51         3.55 o                         
   2   1  10        613.05        619.62        11.98 o                         
   3   1  10         27.01         30.57         2.06 o                         
   4   1  10          9.24         12.56         1.51 o                         
   5   1  10          4.06          4.66         1.07 o                         
   6   1  10          0.01          1.52         0.88 o                         
  -8   2  10         15.95         17.69         2.68 o                         
  -7   2  10          5.31          5.83         1.23 o                         
  -6   2  10          1.20          2.04         0.99 o                         
  -5   2  10          0.53          1.95         0.89 o                         
  -4   2  10          3.56          4.59         1.03 o                         
  -3   2  10         47.65         42.13         2.51 o                         
  -2   2  10         30.50         25.25         2.79 o                         
  -1   2  10          9.88          7.44         0.91 o                         
   0   2  10          2.32          1.34         0.53 o                         
   1   2  10        137.54        123.49         3.53 o                         
   2   2  10         51.04         44.10         6.15 o                         
   3   2  10         47.96         44.17         2.41 o                         
   4   2  10          4.03          3.64         1.62 o                         
   5   2  10          3.63          4.98         1.91 o                         
   6   2  10          4.70         10.48         2.50 o                         
  -7   3  10          0.32          2.04         0.98 o                         
  -6   3  10         51.82         51.67         3.06 o                         
  -5   3  10         29.25         30.55         2.31 o                         
  -4   3  10          6.39          6.10         1.27 o                         
  -3   3  10         15.84         13.54         2.35 o                         
  -2   3  10         30.28         30.86         3.06 o                         
  -1   3  10          2.61          1.77         0.79 o                         
   0   3  10        171.73        160.87         4.72 o                         
   1   3  10        242.93        248.92         8.58 o                         
   2   3  10         53.96         62.45         4.48 o                         
   3   3  10         59.48         57.54         4.57 o                         
   4   3  10          7.37          7.71         1.84 o                         
   5   3  10          3.36          4.98         1.80 o                         
  -6   4  10         13.90         13.01         1.97 o                         
  -5   4  10          0.20          3.24         1.44 o                         
  -4   4  10          8.53         10.54         2.14 o                         
  -3   4  10          9.30          9.30         1.92 o                         
  -2   4  10          0.15          0.22         0.80 o                         
  -1   4  10         24.99         25.77         1.98 o                         
   0   4  10         24.63         21.20         1.86 o                         
   1   4  10         63.94         54.55         4.36 o                         
   2   4  10         17.37         12.28         2.24 o                         
   3   4  10          1.07         -1.10         1.10 o                         
   4   4  10          3.22          2.74         1.42 o                         
  -6   5  10         13.20         14.26         2.69 o                         
  -5   5  10          0.10          3.46         1.62 o                         
  -4   5  10          0.00          2.05         1.12 o                         
  -3   5  10          8.95          5.08         1.62 o                         
  -2   5  10          6.72          6.50         1.53 o                         
  -1   5  10         29.82         32.39         2.32 o                         
   0   5  10        143.95        143.19         4.70 o                         
   1   5  10          1.32          1.70         1.16 o                         
   2   5  10          1.02          1.27         1.20 o                         
   3   5  10         29.44         24.67         3.24 o                         
   4   5  10         13.92         21.22         3.25 o                         
  -5   6  10         15.52         13.01         2.64 o                         
  -4   6  10          5.73          9.59         2.24 o                         
  -3   6  10          5.43          5.52         1.67 o                         
  -2   6  10          0.22          0.84         0.81 o                         
  -1   6  10          0.27          2.51         1.11 o                         
   0   6  10          3.20          3.02         0.87 o                         
   1   6  10         35.26         36.84         3.94 o                         
   2   6  10         18.46         20.34         3.04 o                         
   3   6  10          2.62          2.45         1.47 o                         
  -4   7  10          0.35          5.42         1.72 o                         
  -3   7  10          1.44          1.90         1.23 o                         
  -2   7  10         33.89         39.70         2.78 o                         
  -1   7  10         10.78         11.71         1.56 o                         
   0   7  10          6.76          5.18         1.86 o                         
   1   7  10         17.85         22.93         3.43 o                         
  -3   8  10          2.61          1.86         1.23 o                         
  -7   0  11         14.38         14.26         2.66 o                         
  -5   0  11         38.08         36.49         3.66 o                         
  -3   0  11         71.42         69.27         4.68 o                         
  -1   0  11        109.44         93.77         4.61 o                         
   1   0  11         52.69         62.43         3.89 o                         
   3   0  11          4.32          4.31         1.37 o                         
   5   0  11         38.92         42.80         4.05 o                         
  -8   1  11          0.01          0.37         1.15 o                         
  -7   1  11          0.04          1.37         2.07 o                         
  -6   1  11          1.83          2.15         1.22 o                         
  -5   1  11         32.85         34.57         2.53 o                         
  -4   1  11         11.83         13.65         1.67 o                         
  -3   1  11         18.32         20.47         1.84 o                         
  -2   1  11          0.68          0.65         0.93 o                         
  -1   1  11         36.59         33.38         1.67 o                         
   0   1  11          0.32          1.38         0.69 o                         
   1   1  11         14.73         13.41         1.85 o                         
   2   1  11         10.06         13.58         2.95 o                         
   3   1  11          7.06          6.83         1.12 o                         
   4   1  11          0.16          1.09         0.86 o                         
   5   1  11          3.06          4.25         1.64 o                         
   6   1  11          0.94         -0.08         0.96 o                         
  -8   2  11          1.42          2.99         1.56 o                         
  -7   2  11         21.37         25.20         2.37 o                         
  -6   2  11         26.27         26.31         2.30 o                         
  -5   2  11          0.47          2.03         0.94 o                         
  -4   2  11         15.41         16.43         1.76 o                         
  -3   2  11         21.85         20.97         2.74 o                         
  -2   2  11          5.17          5.43         1.55 o                         
  -1   2  11        136.73        122.98         3.12 o                         
   0   2  11        170.09        147.92         3.99 o                         
   1   2  11         26.16         28.33         1.83 o                         
   2   2  11          0.59          2.27         1.24 o                         
   3   2  11         13.75         15.48         2.39 o                         
   4   2  11          0.47          2.29         1.43 o                         
   5   2  11         15.97         17.66         2.89 o                         
  -7   3  11          4.10          3.43         1.42 o                         
  -6   3  11         33.74         32.53         2.55 o                         
  -5   3  11         20.12         17.10         1.83 o                         
  -4   3  11          0.32         -0.79         1.15 o                         
  -3   3  11          3.94          4.34         1.56 o                         
  -2   3  11         18.22         21.07         2.68 o                         
  -1   3  11         44.86         33.80         3.36 o                         
   0   3  11          6.05          6.62         1.82 o                         
   1   3  11        106.02         93.21         5.56 o                         
   2   3  11          2.92          3.35         1.42 o                         
   3   3  11          7.93          8.66         2.05 o                         
   4   3  11          0.22          1.09         1.44 o                         
  -6   4  11         33.77         37.30         4.22 o                         
  -5   4  11         28.08         29.44         3.62 o                         
  -4   4  11          1.58          3.89         1.44 o                         
  -3   4  11         28.47         27.81         3.24 o                         
  -2   4  11          0.00          0.28         0.96 o                         
  -1   4  11          3.16          5.34         1.14 o                         
   0   4  11        193.28        189.88        13.25 o                         
   1   4  11         30.37         30.14         3.41 o                         
   2   4  11          5.31          5.78         1.81 o                         
   3   4  11          3.03          5.70         1.59 o                         
   4   4  11          0.95          2.52         1.33 o                         
  -5   5  11          0.04          0.31         0.91 o                         
  -4   5  11          0.10         -0.97         1.15 o                         
  -3   5  11         15.28         15.33         2.52 o                         
  -2   5  11          4.66          2.67         1.28 o                         
  -1   5  11         31.15         28.37         2.28 o                         
   0   5  11         10.60         14.07         1.70 o                         
   1   5  11         55.64         52.26         4.57 o                         
   2   5  11          2.69          6.75         2.04 o                         
   3   5  11         13.49         18.01         2.99 o                         
  -4   6  11          0.00          0.05         1.08 o                         
  -3   6  11          4.34          4.08         1.72 o                         
  -2   6  11          9.07         13.05         1.70 o                         
  -1   6  11          1.27          2.04         0.84 o                         
   0   6  11          2.68          3.78         2.19 o                         
   1   6  11         37.78         47.23         4.62 o                         
   2   6  11          0.01          2.22         1.54 o                         
  -4   7  11          0.21          1.30         1.25 o                         
  -3   7  11          2.25          4.04         1.49 o                         
  -2   7  11          1.32          0.07         0.98 o                         
  -6   0  12         12.94         14.83         2.69 o                         
  -4   0  12          0.44          0.17         1.10 o                         
  -2   0  12        181.29        165.38         7.56 o                         
   0   0  12         88.92         76.70         4.45 o                         
   2   0  12         11.07         15.99         2.28 o                         
   4   0  12         53.44         59.35         4.59 o                         
  -7   1  12          0.01          2.47         1.01 o                         
  -6   1  12          5.44          8.97         2.97 o                         
  -5   1  12          0.56          0.49         1.08 o                         
  -4   1  12          0.72          1.03         0.75 o                         
  -3   1  12          9.12          9.00         1.56 o                         
  -2   1  12         16.83         19.05         2.68 o                         
  -1   1  12         20.38         20.61         2.60 o                         
   0   1  12         27.83         31.12         2.02 o                         
   1   1  12          1.13          2.11         0.77 o                         
   2   1  12         14.28         11.42         1.34 o                         
   3   1  12          0.35          0.36         0.93 o                         
   4   1  12          2.52          1.37         1.00 o                         
   5   1  12          1.65          2.51         1.43 o                         
  -7   2  12          7.31          7.61         2.10 o                         
  -6   2  12          2.90          5.41         1.32 o                         
  -5   2  12         19.05         22.80         2.15 o                         
  -4   2  12         34.24         32.13         2.46 o                         
  -3   2  12          5.52          6.48         1.73 o                         
  -2   2  12         34.18         34.20         3.56 o                         
  -1   2  12         17.35         14.93         1.67 o                         
   0   2  12         55.42         45.30         3.78 o                         
   1   2  12         35.91         26.91         3.03 o                         
   2   2  12          7.01         10.14         2.09 o                         
   3   2  12          1.26          3.59         1.68 o                         
   4   2  12         24.83         29.50         3.54 o                         
  -7   3  12          3.26          7.38         1.90 o                         
  -6   3  12          0.80          1.52         1.40 o                         
  -5   3  12         22.91         25.46         2.34 o                         
  -4   3  12         15.06         15.62         2.69 o                         
  -3   3  12          3.85          5.20         1.62 o                         
  -2   3  12          0.16          1.52         1.39 o                         
  -1   3  12         32.67         32.53         3.35 o                         
   0   3  12         20.29         20.04         2.73 o                         
   1   3  12         18.94         23.41         3.03 o                         
   2   3  12         17.15         17.30         2.78 o                         
   3   3  12          8.03          8.23         2.06 o                         
   4   3  12          1.28          3.11         1.82 o                         
  -5   4  12          0.12          4.54         1.96 o                         
  -4   4  12         23.55         25.92         3.36 o                         
  -3   4  12          3.22          5.81         1.70 o                         
  -2   4  12         10.51          9.66         2.03 o                         
  -1   4  12          2.22          2.31         2.04 o                         
   0   4  12          0.63          2.02         1.25 o                         
   1   4  12         15.65         13.26         2.45 o                         
   2   4  12          9.54         11.64         2.49 o                         
   3   4  12          2.44          2.74         1.54 o                         
  -4   5  12          1.31          0.60         1.21 o                         
  -3   5  12          0.86          2.53         1.49 o                         
  -2   5  12          0.00         -0.29         1.13 o                         
  -1   5  12          7.41          6.70         1.71 o                         
   0   5  12         62.09         57.94         5.01 o                         
   1   5  12          3.91          7.86         2.18 o                         
   2   5  12          1.21          1.47         1.48 o                         
  -4   6  12          3.72          4.90         1.79 o                         
  -3   6  12          0.59          0.53         0.86 o                         
  -2   6  12          0.61          1.36         0.86 o                         
  -1   6  12          7.94          9.02         2.45 o                         
   0   6  12          0.14          1.54         1.27 o                         
  -3   7  12          0.00          0.22         0.89 o                         
  -2   7  12          5.91          2.34         1.38 o                         
  -5   0  13         15.47         20.93         3.06 o                         
  -3   0  13          0.75         -0.03         1.06 o                         
  -1   0  13        189.82        175.34         6.94 o                         
   1   0  13         21.62         25.75         2.83 o                         
   3   0  13         26.75         23.95         2.94 o                         
  -6   1  13          1.65          2.27         1.45 o                         
  -5   1  13          0.62          2.31         0.93 o                         
  -4   1  13          1.53          3.40         1.15 o                         
  -3   1  13          4.68          6.32         1.72 o                         
  -2   1  13          0.53          1.77         1.36 o                         
  -1   1  13          0.00          1.14         1.48 o                         
   0   1  13          0.32          0.30         0.54 o                         
   1   1  13          3.86          4.96         1.38 o                         
   2   1  13          7.88          9.59         1.99 o                         
   3   1  13          0.67          1.35         1.26 o                         
   4   1  13          3.40          4.35         1.78 o                         
  -6   2  13          2.65          4.94         1.92 o                         
  -5   2  13          0.06          0.03         0.79 o                         
  -4   2  13          3.60          7.41         2.05 o                         
  -3   2  13         25.76         22.93         3.10 o                         
  -2   2  13         31.09         35.83         3.76 o                         
  -1   2  13         40.69         33.93         3.46 o                         
   0   2  13          1.82          2.46         1.31 o                         
   1   2  13          3.81          5.83         1.64 o                         
   2   2  13          4.23          4.84         1.48 o                         
   3   2  13         23.28         23.70         3.26 o                         
   4   2  13          3.57          6.95         1.85 o                         
  -6   3  13          0.20         -0.36         1.10 o                         
  -5   3  13          0.09          0.05         0.94 o                         
  -4   3  13          2.27          2.91         1.44 o                         
  -3   3  13          0.01         -0.80         1.13 o                         
  -2   3  13          0.32          0.31         0.75 o                         
  -1   3  13          1.44          2.76         1.11 o                         
   0   3  13          4.50          2.87         1.37 o                         
   1   3  13          0.09          0.67         1.10 o                         
   2   3  13          0.89          0.81         1.14 o                         
   3   3  13          8.19          9.78         2.30 o                         
  -4   4  13          8.31          8.22         2.13 o                         
  -3   4  13          7.09          7.20         1.79 o                         
  -2   4  13          4.21          5.87         1.22 o                         
  -1   4  13          0.00          0.24         1.60 o                         
   0   4  13          2.63          2.26         1.28 o                         
   1   4  13          0.03         -0.07         1.08 o                         
   2   4  13         14.52         17.11         3.05 o                         
  -3   5  13          0.79          1.35         1.49 o                         
  -2   5  13          0.18          0.92         0.73 o                         
  -1   5  13          4.34          4.80         1.25 o                         
   0   5  13          8.77          9.46         2.32 o                         
  -2   6  13          0.50          2.32         1.30 o                         
  -1   6  13          2.50          1.85         1.24 o                         
  -4   0  14          1.88          3.38         1.75 o                         
  -2   0  14          3.23          4.47         1.47 o                         
   0   0  14          5.65          6.63         1.65 o                         
  -5   1  14          3.34          2.86         1.45 o                         
  -4   1  14          3.54          2.39         1.87 o                         
  -3   1  14          6.86          9.16         2.16 o                         
  -2   1  14          1.77          3.19         1.55 o                         
  -1   1  14          5.66          6.52         1.74 o                         
   0   1  14          0.78          0.12         0.84 o                         
   1   1  14          5.31          3.07         1.34 o                         
   2   1  14         23.70         28.25         3.30 o                         
   3   1  14          0.34         -1.02         1.02 o                         
  -5   2  14          1.65          1.98         1.44 o                         
  -4   2  14          1.48          1.57         1.33 o                         
  -3   2  14          5.54          6.60         1.96 o                         
  -2   2  14          9.13          9.28         2.16 o                         
  -1   2  14         16.40         12.41         2.41 o                         
   0   2  14          4.07          4.88         1.77 o                         
   1   2  14         11.45         13.49         2.50 o                         
   2   2  14          0.00          2.01         1.57 o                         
   3   2  14          0.00          0.69         1.19 o                         
  -3   3  14          0.13          1.49         1.28 o                         
  -2   3  14         18.02         15.11         1.88 o                         
  -1   3  14          0.20          1.60         1.25 o                         
   0   3  14          0.29          0.15         1.00 o                         
   1   3  14          6.13          8.19         2.04 o                         
   2   3  14          0.34          1.63         1.16 o                         
  -3   4  14         20.05         21.52         3.31 o                         
  -2   4  14          4.17          3.09         1.02 o                         
  -1   4  14          2.81          4.66         1.70 o                         
   0   4  14          0.56          1.50         1.30 o                         
  -2   5  14          2.81          1.46         1.21 o                         
  -1   0  15          0.61          2.04         1.18 o                         
  -2   1  15         10.24         10.90         2.19 o                         
  -1   1  15          0.00          1.99         1.14 o                         
   0   1  15          5.57          8.34         1.84 o                         
   1   1  15         25.86         26.54         3.29 o                         
   2   1  15          2.16          3.59         1.50 o                         
  -2   2  15          3.83          1.97         1.40 o                         
  -1   2  15          2.77          1.13         1.05 o                         
   0   2  15          0.59          2.54         1.35 o                         
   1   2  15          8.43          6.42         1.75 o                         
  -2   3  15          3.04          1.34         1.31 o                         
  -1   3  15          1.64          0.21         1.23 o                         
   0   3  15         26.11         27.90         3.64 o                         
  -3   1  16          0.08          0.32         0.97 o                         
  -2   1  16          0.05          1.46         1.30 o                         
  -1   1  16          2.03          0.65         0.83 o                         
   0   1  16          0.72          1.50         1.35 o                         
  -2   2  16          9.13          9.00         2.17 o                         
  -1   2  16         20.58         21.29         3.24 o                         
                                                                                
